# Supplementary material for: Copper integrative catalytic pairs with mixed-valence Cu2+-Cu3+ Species for selective alkyne conversion
Source: Nat Commun. 2025 Oct 30;16:9600. doi: 10.1038/s41467-025-64639-w (PMC12575668; doi:10.1038/s41467-025-64639-w)
Supplement: Supplementary file 3 — Source Data [file 41467_2025_64639_MOESM3_ESM.xlsx]

## Sheet: Fig. 1h
Region 1		Region 2
Distances (nm)	Instensity (a.u.)	Distances (nm)	Instensity (a.u.)
0	18	0	12
0.0130201	17.9707	0.01321	21.5116
0.0260403	32.0693	0.02642	31.2498
0.0390604	39.7923	0.03963	29.1937
0.0520805	22.5808	0.05284	30.766
0.0651006	5.49572	0.06604	47.5709
0.0781208	0.533889	0.07925	62.7242
0.0911409	4.71861	0.09246	56.084
0.104161	4.70429	0.10567	48.3993
0.117181	2.15821	0.11888	53.7882
0.130201	5.41971	0.13209	63.1489
0.143221	15.8731	0.1453	66.4225
0.156242	32.3161	0.15851	69.3805
0.169262	47.5928	0.17172	123.769
0.182282	53.9614	0.18492	203.777
0.195302	43.8302	0.19813	239.913
0.208322	32.6863	0.21134	232.627
0.221342	49.868	0.22455	216.473
0.234362	75.418	0.23776	205.192
0.247382	87.4123	0.25097	184.367
0.260403	99.4936	0.26418	166.636
0.273423	131.017	0.27739	149.545
0.286443	169.005	0.29059	126.409
0.299463	177.938	0.3038	99.6511
0.312483	135.142	0.31701	85.6292
0.325503	85.8515	0.33022	90.0647
0.338523	79.0072	0.34343	98.4175
0.351544	104.169	0.35664	95.374
0.364564	111.472	0.36985	80.14
0.377584	81.6746	0.38306	56.425
0.390604	36.2407	0.39627	45.6668
0.403624	19.2325	0.40947	57.1271
0.416644	15.0092	0.42268	72.913
0.429664	9.16494	0.43589	77.9463
0.442684	7.90353	0.4491	74.53
0.455705	12.3663	0.46231	72.501
0.468725	15.8447	0.47552	80.5243
0.481745	14.4108	0.48873	99.684
0.494765	9.58792	0.50194	123.12
0.507785	6.5043	0.51515	136.595
0.520805	10.2696	0.52835	144.623
0.533825	18.7577	0.54156	150.564
0.546845	33.7123	0.55477	175.278
0.559866	71.0822	0.56798	205.94
0.572886	103.044	0.58119	194.337
0.585906	131.778	0.5944	132.571
0.598926	129.414	0.60761	82.4088
0.611946	123.318	0.62082	62.2527
0.624966	120.949	0.63403	69.6768
0.637986	125.105	0.64723	79.8092
0.651007	137.696	0.66044	73.6719
0.664027	164.407	0.67365	65.6604
0.677047	174.252	0.68686	60.1933
0.690067	151.89	0.70007	49.6766
0.703087	115.118	0.71328	33.3502
0.716107	92.3274
0.729127	87.964
0.742147	90.6652
0.755168	87.0944
0.768188	69.671
0.781208	33.8285
0.794228	8.29547
0.807248	1.06678
0.820268	8.04642
0.833288	21.0695
0.846308	30.882
0.859329	41.2662
0.872349	49.0266
0.885369	48.5262
0.898389	36.4566
0.911409	24.0037
0.924429	16.8149
0.937449	18.3157
0	18
0.01302	17.9707
0.02604	32.0693
0.03906	39.7923
0.05208	22.5808
0.0651	5.49572
0.07812	0.53389
0.09114	4.71861
0.10416	4.70429
0.11718	2.15821
0.1302	5.41971
0.14322	15.8731
0.15624	32.3161
0.16926	47.5928
0.18228	53.9614
0.1953	43.8302
0.20832	32.6863
0.22134	49.868
0.23436	75.418
0.24738	87.4123
0.2604	99.4936
0.27342	131.017
0.28644	169.005
0.29946	177.938
0.31248	135.142
0.3255	85.8516
0.33852	79.0072
0.35154	104.169
0.36456	111.472
0.37758	81.6745
0.3906	36.2407
0.40362	19.2325
0.41664	15.0092
0.42966	9.16494
0.44268	7.90353
0.4557	12.3663
0.46872	15.8447
0.48174	14.4108
0.49476	9.58792
0.50779	6.5043
0.52081	10.2696
0.53383	18.7577
0.54685	33.7123
0.55987	71.0822
0.57289	103.044
0.58591	131.778
0.59893	129.414
0.61195	123.318
0.62497	120.949
0.63799	125.105
0.65101	137.696
0.66403	164.407
0.67705	174.252
0.69007	151.89
0.70309	115.118
0.71611	92.3274
0.72913	87.964
0.74215	90.6652
0.75517	87.0944
0.76819	69.671
0.78121	33.8285
0.79423	8.29547
0.80725	1.06678
0.82027	8.04642
0.83329	21.0695
0.84631	30.882
0.85933	41.2662
0.87235	49.0266
0.88537	48.5262
0.89839	36.4566
0.91141	24.0037
0.92443	16.8149
0.93745	18.3157

## Sheet: Fig. 2a
Cu-NOC-673		Cu-NOC-773		Cu-NOC-973		Cu-NOC-1173		C: PDF#010777164
2 Theta (degree)	Intensity (a.u.)	2 Theta (degree)	Intensity (a.u.)	2 Theta (degree)	Intensity (a.u.)	2 Theta (degree)	Intensity (a.u.)	2 Theta (degree)	Intensity (a.u.)
10.0081	5170.01	10.0439	4155.9	10.0662	5578.04	10.0973	4595.17	25.689	5000
10.0157	5131.45	10.1028	4112.98	10.1573	5529.07	10.1728	4630.83	42.213	145
10.0525	5098.74	10.1324	4071.19	10.1897	5497.18	10.1585	4675.5	44.28	705
10.0527	5065.08	10.1913	4040.76	10.2771	5439.86	10.2602	4556.64	50.073	135
10.0676	5028.39	10.158	4206.36	10.3453	5388.81	10.3142	4505.24	52.797	285
10.1224	4983.07	10.1611	4169.06	10.3305	5340.16	10.3035	4468.43	58.785	190
10.0827	4949.17	10.2054	4131.2	10.457	5479.78	10.3483	4600.56	69.801	30
10.2873	4994.04	10.3083	4082.57	10.5129	5321.87	10.3228	4429.07	77.177	160
10.3695	4966.55	10.338	4033.49	10.4989	5417.37	10.2942	4390.46	82.928	290
10.4195	4934.21	10.3529	3994.69	10.5829	5365.24	10.3029	4367.69	82.928	290
10.46	4898.34	10.4695	4108.01	10.6416	5331.4	10.4456	4562.63	83.66	40
10.543	4844.28	10.4698	4063.28	10.6857	5305.82	10.4795	4515.31
10.5763	4934.74	10.5346	4020.64	10.8466	5331.29	10.513	4603.52
10.6226	4884.27	10.5729	3997.45	10.8688	5283.45	10.6179	4537.51
10.713	4816.43	10.7118	4049.43	10.8618	5242.55	10.6111	4497.53
10.7132	4783.24	10.7462	4087.83	10.899	5373.72	10.6995	4588.44
10.7573	4749.7	10.8806	4033.48	10.9871	5222.49	10.6823	4646.35
10.8453	4733.23	10.9029	3990.15	11.0421	5277.02	10.6704	4619.36
10.874	4811.75	10.9397	3957.19	11.0369	5328.97	10.7753	4538.42
10.9162	4757.67	10.9752	3914.56	11.1634	5223.11	10.7794	4489.36
11.0211	4711.49	11.0022	3879.59	11.1529	5174.88	10.845	4452.12
11.0046	4673.13	11.1697	3917.66	11.2129	5279.59	10.8657	4420.2
11.1524	4770.25	11.1988	3958.08	11.3391	5223.11	10.9034	4416.99
11.1908	4721.45	11.3305	3999.5	11.316	5181.98	11.0061	4458.48
11.1376	4803.34	11.3653	3916.46	11.456	5156.31	11.0753	4486.1
11.281	4696.42	11.3739	3950.39	11.5986	5105.77	11.1818	4470.45
11.3626	4715.47	11.4387	3895.41	11.6198	5165.4	11.2255	4424.86
11.4019	4670.6	11.5362	3946.18	11.6378	5209.12	11.3277	4388.95
11.3948	4632.97	11.6635	3909.08	11.7295	5057.37	11.3583	4347.73
11.486	4603.82	11.6699	3862.07	11.7849	5106.75	11.3858	4315.87
11.4612	4562.16	11.6884	3839.28	11.7709	5007.22	11.4131	4459.81
11.6332	4670.41	11.8114	3929.8	11.9282	5067.49	11.445	4425.52
11.6212	4722.94	11.9327	3976.25	11.9084	5020.03	11.5181	4401.99
11.6448	4624.26	12.0901	3965.41	12.0483	5108.3	11.5372	4343.38
11.8122	4605.63	12.1424	3931.18	12.0632	5068.18	11.576	4303.96
11.8166	4575.38	12.2599	3906.13	12.1246	5014.16	11.606	4422.74
11.8419	4535.52	12.344	3865.21	12.2102	4984.84	11.6204	4383.38
11.8129	4503.27	12.3983	3827.1	12.2536	5058.92	11.6489	4262.97
11.988	4580.11	12.4358	3927.96	12.3066	5014.47	11.6348	4344.03
12.0175	4546.45	12.4594	3896.35	12.3373	4937.26	11.7512	4224.92
12.1182	4506.47	12.4786	3786.66	12.3566	4981.76	11.8276	4268.72
12.2229	4481.14	12.5021	3867.18	12.4553	4910.77	11.894	4314.75
12.2775	4443.17	12.4747	3729.37	12.5325	4938.55	11.9235	4350.5
12.2526	4403.99	12.4666	3696.12	12.6352	4894.31	11.9278	4372.19
12.2626	4367.72	12.495	3839.14	12.7497	4853.67	12.01	4267.25
12.2434	4328.46	12.6245	3901.21	12.9067	4895.9	12.023	4216.38
12.3494	4534.11	12.733	3888.17	13.0508	4844.84	12.0981	4189.09
12.3956	4481.95	12.8437	3841.26	13.0457	4808.92	12.1613	4263.53
12.4428	4434	12.9016	3901.82	13.1533	4911.39	12.1611	4229.79
12.5153	4541.13	12.8472	3802.62	13.1911	4958.92	12.2437	4179.67
12.5272	4510.56	12.9489	3943.76	13.2766	4862.32	12.2718	4152.41
12.5784	4473.22	12.9487	3983.49	13.3008	4808.48	12.402	4126.99
12.608	4432.76	13.047	3902.14	13.2508	4771.89	12.4383	4080.96
12.6472	4517.29	13.1108	3855.16	13.3085	4916.94	12.5626	4226.92
12.7029	4389.69	13.1236	3816.59	13.4259	4860.16	12.5706	4175.51
12.6621	4478.03	13.0937	3775.09	13.4555	4823.12	12.5704	4141.78
12.7865	4346.22	13.2926	3861.44	13.4703	4787.83	12.5848	4105.24
12.882	4414.65	13.4008	3921.99	13.5389	4750.28	12.6578	4073.97
12.8911	4372.02	13.3163	3833.39	13.6516	4823.12	12.6136	4033.55
12.8817	4466.81	13.4773	3881.03	13.6461	4771.89	12.6134	4001.22
13.0142	4345.52	13.5503	3928.7	13.7993	4739.62	12.5987	3984.35
13.0578	4397.26	13.5772	3851.85	13.763	4805.84	12.7966	4134.15
13.058	4371.46	13.7185	3891.44	13.8266	4768.8	12.7903	4186.8
13.1821	4315.63	13.7261	3960.22	13.8514	4714.79	12.8152	4077.16
13.2011	4425.3	13.6676	3928.68	14.0042	4745.79	12.9212	4051.57
13.2043	4388.29	13.7562	3832.26	14.1296	4707.51	12.9947	4112.62
13.2337	4354.63	13.7976	3786.75	14.0999	4762.63	12.9951	4162.94
13.3628	4322.66	13.9125	3860.7	14.1797	4650.28	13.1766	4105.34
13.3513	4287.33	13.9322	3827.67	14.2179	4622.2	13.3019	4076.55
13.4322	4392.29	14.033	3792.8	14.3264	4723.35	13.3852	4025.05
13.4474	4358	14.2089	3807.19	14.342	4678.52	13.3951	4000.24
13.5413	4324.1	14.2731	3837.08	14.4658	4770.96	13.5026	4060.82
13.5367	4279.38	14.3607	3784.97	14.5247	4714.02	13.5211	4020.12
13.5557	4374.26	14.4402	3900.5	14.6563	4747.19	13.6208	4092.61
13.6951	4315.37	14.4013	3859.37	14.6566	4700.28	13.6995	4123.5
13.6393	4263.96	14.4015	3829.46	14.6373	4661.29	13.7263	4061.39
13.8048	4330.09	14.6212	3883.29	14.7584	4794.26	13.8291	4113.89
13.9104	4298.54	14.636	3846.13	14.8277	4750.72	13.864	4072.29
13.9767	4268.1	14.8154	3886.06	14.8823	4722.06	13.8621	4039.59
13.9284	4232.36	14.812	3844.34	14.97	4809.2	13.92	4008.13
14.1139	4320.67	14.8909	3959.71	15.0398	4751.82	14.0629	4044.58
14.2589	4275.41	14.8898	3917.25	15.0663	4721.27	14.042	3977.58
14.288	4315.37	14.9732	3870.02	15.0803	4818.18	14.033	3948.06
14.3141	4234.39	14.9505	3818.68	15.2	4679.64	14.2059	4021.18
14.3619	4201.59	14.9347	3766.73	15.2279	4630.94	14.1919	4070.09
14.4394	4282.96	15.0466	3852.72	15.2575	4578.99	14.3054	3965.82
14.4647	4151.31	15.1527	3897.22	15.2579	4524.98	14.2964	3927.49
14.5247	4247.26	15.2124	3916.25	15.3421	4770.56	14.4112	4024.59
14.479	4203.19	15.3691	3884.13	15.3356	4726.82	14.5277	3983.44
14.4502	4119.06	15.39	3950.81	15.377	4676.21	14.5264	3931.28
14.6174	4299.95	15.3835	3914.36	15.3939	4623.74	14.5982	4030.49
14.7019	4259.63	15.4133	3847.75	15.3746	4591.33	14.5158	3908.78
14.6977	4329.39	15.4771	4031.72	15.4854	4812.69	14.6339	4066.24
14.7858	4287.33	15.4759	3988.19	15.5235	4758	14.7008	3992.59
14.8811	4263.49	15.5548	3889.09	15.4469	4719.42	14.7653	4012.84
14.9321	4309.76	15.5153	3944.06	15.6855	4798.63	14.897	3990.85
15.0494	4274.99	15.586	3906.47	15.6956	4757.48	14.9353	4042.95
15.229	4281.46	15.6983	3862.26	15.6695	4715.1	14.8825	4012.86
15.2544	4263.49	15.8008	3915.56	15.8056	4878.14	15.0875	4034.45
15.4094	4290.97	15.8384	3866.6	15.8121	4838.76	15.1899	4026.51
15.3994	4227.19	15.9108	4019.71	15.8604	4811.13	15.3771	4041.06
15.5175	4331.26	15.9111	3975.03	15.9003	4788.86	15.3918	3996.65
15.5714	4289.82	15.8673	3950.73	15.9291	4864.48	15.5043	4099.81
15.6702	4251.99	15.8958	4075.99	16.0025	4834.64	15.5355	4041.09
15.7044	4210.81	16.0235	3973.14	16.073	4787.32	15.5915	3989.87
15.7193	4363.61	16.0843	3942.84	16.0762	4752.85	15.5612	3938.77
15.7225	4326.59	16.1804	3902.06	16.0471	4723.28	15.5552	3920.21
15.7607	4297.42	16.2079	3882.8	16.2285	4800.1	15.685	4072.6
15.8459	4258.16	16.3569	3970.27	16.3006	4753.37	15.7258	4040
15.7964	4206	16.3366	3932.89	16.4642	4736.78	15.8303	4017.25
15.9547	4300.95	16.3076	3894.56	16.5799	4861.95	15.9952	4049.29
16.0361	4375.2	16.4242	4009.12	16.5296	4816.12	16.136	4094.05
16.0372	4330.79	16.5007	3971.93	16.5298	4781.14	16.1709	4053.38
16.0292	4423.81	16.4833	3934.73	16.5697	4946.57	16.23	4137.42
16.0521	4285.92	16.5232	4111.03	16.5778	4912.83	16.2833	4078.71
16.1266	4245.66	16.5264	4074.01	16.7536	4878.88	16.3409	4184.92
16.1037	4218.62	16.5559	4039.41	16.8124	4848.53	16.4186	4124.33
16.2729	4254.47	16.6294	4012.99	16.8638	4952.61	16.4858	4081.32
16.3228	4306.96	16.7867	4029.09	16.895	4906.91	16.5038	4224.93
16.443	4319.11	16.8433	3992.62	16.8798	4984.84	16.5055	4182.95
16.5397	4389.89	16.9076	4080.48	16.9977	4862.93	16.517	4151.46
16.5508	4352.39	16.9681	4129.62	16.9862	4821.27	16.5416	4035.33
16.5959	4320.04	16.9226	4043.09	17.0567	4800.69	16.6397	4108.24
16.5864	4283.4	17.0559	4157.65	17.1357	4927.33	16.6786	4091.89
16.5632	4248.63	17.108	4093.23	17.0855	4873.74	16.6259	4252.13
16.6732	4438.76	17.1987	4182.64	17.0857	4836.7	16.6404	4215.58
16.7174	4397.63	17.2445	4144.93	17.2781	4974.97	16.6401	4181.85
16.7176	4361.99	17.3829	4183.74	17.3096	4928.26	16.6838	4148.12
16.8537	4338.21	17.505	4229.2	17.4066	5022.91	16.8191	4117.57
16.902	4381.27	17.5328	4171.99	17.4356	5066.63	16.871	4162.52
16.9283	4447.58	17.625	4276.98	17.4507	4980.73	16.9768	4185.65
16.9662	4405.11	17.6838	4253.99	17.4597	4947.81	16.9618	4124.74
17.0209	4351.83	17.7909	4321.51	17.4951	4909.01	17.0323	4162.24
17.0889	4446.62	17.7863	4283.18	17.5052	4859.33	17.0943	4235.34
17.0833	4406.05	17.8354	4245.32	17.5249	4825.38	17.0946	4285.94
17.0542	4377.07	17.8132	4202.23	17.6008	5172.08	17.1525	4176.66
17.1918	4505.31	17.8309	4180.35	17.5962	5129.39	17.2108	4144.7
17.1849	4550.94	17.9174	4410.29	17.6013	5089.78	17.2989	4187.12
17.3345	4500.46	17.9323	4375.7	17.5763	5033.61	17.3557	4240.61
17.3948	4539.72	17.9325	4342.05	17.6102	5232.52	17.3977	4271.94
17.4187	4613.76	17.9511	4303.02	17.5678	4983.3	17.4863	4303.58
17.4043	4574.78	18.1132	4382.53	17.66	5070.23	17.5154	4215.73
17.5567	4543.93	18.0646	4336.42	17.7731	5187.86	17.5482	4260.72
17.5622	4611.52	18.2064	4436.29	17.7571	5141.22	17.6171	4355.69
17.5506	4584.59	18.2355	4468.73	17.7134	5112.93	17.662	4400.5
17.6552	4513.55	18.3809	4408.81	17.8589	5246.67	17.5924	4307.11
17.6538	4478.03	18.4953	4526.96	17.9537	5300.81	17.7392	4371.8
17.7411	4562.86	18.486	4478.62	17.9859	5342.86	17.8275	4444.91
17.8266	4596.61	18.4862	4446.65	18.0149	5381.66	17.8302	4406.39
18.0053	4623.64	18.5239	4579.25	18.0229	5434.57	17.999	4414.65
18.1225	4684.93	18.5321	4606.5	18.0346	5239.93	18.1102	4391.07
18.189	4715.47	18.6206	4535.67	18.1049	5246.57	18.1839	4471.44
18.2527	4676.2	18.6062	4491.5	18.0935	5196.77	18.1817	4425.01
18.3659	4782.77	18.6015	4453.18	18.0937	5159.74	18.2517	4395.78
18.3547	4743.74	18.6846	4613.76	18.0939	5124.76	18.3582	4562.23
18.2963	4719.21	18.6497	4572.82	18.0795	5087.93	18.355	4520.9
18.3835	4821.1	18.7794	4665.97	18.0589	5044.37	18.3636	4486.89
18.5098	4760.15	18.8215	4711.77	18.1326	5295.24	18.34	4457.65
18.4573	4727.62	18.8246	4741.06	18.1803	5358.91	18.2813	4435.15
18.5506	4790.44	18.8913	4621.51	18.1952	5316.11	18.3528	4637.57
18.6995	4787.71	18.943	4572.46	18.1861	5214.21	18.3604	4607.58
18.764	4840.73	19.0011	4646.38	18.2004	5413.23	18.5342	4509.34
18.8479	4889.22	18.996	4534.62	18.195	5341.78	18.4912	4460.02
18.8853	4939.51	19.0308	4603.6	18.1953	5300.63	18.567	4579.34
18.9535	4966.79	19.0769	4727.55	18.1955	5263.59	18.5601	4539.21
18.9737	4856.15	19.0596	4685.86	18.2718	5238.54	18.5675	4715.52
18.9832	4901.49	19.1338	4794.6	18.2399	5185.46	18.5609	4669.93
19.0801	5007.75	19.1324	4759.23	18.2401	5149.19	18.5753	4636.48
19.1186	4955.8	19.1563	4845.07	18.2551	5108.3	18.5166	4620.73
19.2284	5015.91	19.2936	4782.42	18.2553	5076.41	18.6327	4457.7
19.2573	5063.03	19.3519	4833.2	18.3385	5283.88	18.6706	4499.47
19.3185	5114.63	19.4148	4942.87	18.3631	5375.27	18.7095	4552.73
19.4146	5190.07	19.4248	4906.41	18.3649	5332.98	18.7948	4618.9
19.4135	5146.18	19.4279	4876.69	18.3994	5423.11	18.7653	4581.42
19.391	5218.39	19.439	4980.73	18.4563	5225.89	18.8244	4679.35
19.5963	5165.81	19.4926	4845.26	18.4869	5478.66	18.9698	4728.91
19.5672	5134.26	19.4841	4806.85	18.4693	5170.71	18.9862	4791.6
19.6721	5224.56	19.4623	4767.59	18.5115	5296.26	19.0006	4752.94
19.7395	5290.14	19.4845	4745.15	18.5494	5367.21	19.1028	4714.31
19.7128	5259.05	19.5492	4936.54	18.5038	5131.45	19.1852	4791.49
19.684	5181.93	19.5275	4903.59	18.4952	5091.63	19.1323	4758.59
19.8784	5311.87	19.6405	5064.36	18.519	5039.88	19.2499	4830.65
19.8689	5266.07	19.6073	5026.27	18.6044	5418.48	19.2789	4783.92
19.8593	5243.63	19.5855	4994.26	18.5469	5244.1	19.39	4868.9
19.9536	5377.54	19.6258	5126.8	18.5746	5497.18	19.413	4832.13
19.8879	5347.39	19.6142	5099.88	18.6335	5444.71	19.5023	4922.83
20.1041	5415.82	19.5857	4968.08	18.719	5353.05	19.5605	4996.01
20.1975	5471.07	19.8133	5045.01	18.7753	5395.33	19.4996	4958.25
20.2167	5434.33	19.8741	5078.2	18.7807	5320.23	19.4845	4890.78
20.3712	5566.14	19.9571	5138.24	18.8235	5497.69	19.5947	5057.43
20.3699	5524.07	19.908	5017.57	18.8092	5445.74	19.5877	5011.68
20.3555	5487.61	19.9868	5207.92	18.9453	5526.33	19.6155	5108.47
20.3118	5451.16	19.9804	5169.93	19.0426	5562.43	19.7463	5133.84
20.2973	5431.53	19.9078	5043.74	19.0391	5464.55	19.6803	4981.71
20.452	5647.78	20.0004	5252.38	19.0289	5419.25	19.7324	5192.19
20.4659	5608.76	20.0687	5119.44	19.1373	5507.47	19.7205	5166.32
20.5005	5700.75	20.1499	5203.95	19.1828	5616.93	19.7418	5066.53
20.5014	5560.53	20.1564	5165.23	19.1932	5557.58	19.7049	5020.14
20.5016	5529.68	20.3314	5318.5	19.2907	5689.46	19.8957	5099.24
20.6047	5758.44	20.3317	5273.63	19.2176	5663.84	19.9937	5157.63
20.6365	5803.89	20.3319	5239.98	19.2187	5503.35	20.0163	5069.74
20.5594	5644.66	20.3384	5203.92	19.4728	5728.94	20.0379	5206.67
20.7045	5847.98	20.2688	5173.62	19.4419	5692.65	20.0715	5114.38
20.7772	5923.98	20.4533	5372.7	19.6074	5762.6	20.0746	5034.61
20.7863	5880.23	20.4779	5335.3	19.6711	5722.48	20.0708	5002.4
20.7197	5766.65	20.4635	5303.52	19.727	5811.99	20.1567	5368.41
20.7925	5818.53	20.4637	5262.39	19.7581	5857.25	20.1313	5318.2
20.8753	5850.32	20.545	5487.49	19.8537	5907.32	20.1311	5284.47
20.9264	5935.76	20.4919	5451.22	19.8811	5966.87	20.1309	5250.73
20.8945	5897.06	20.4921	5417.56	19.9132	6015.69	20.1157	5163.58
20.9525	5978.38	20.6171	5524.78	20.0057	6052.72	20.1453	5211.38
20.9844	6023.82	20.711	5590.46	19.9578	5904.58	20.2589	5425.37
21.0398	6068.13	20.7774	5641.24	20.0355	5969.39	20.2781	5386.4
21.1127	6111.59	20.7064	5530.64	20.1002	6016.03	20.3804	5350.86
21.16	6158.57	20.7836	5694.21	20.0353	5990.99	20.4277	5311.58
21.188	6241.44	20.9097	5635.7	20.2022	6109.68	20.5199	5424.75
21.1853	6197.13	20.942	5696.43	20.2032	6058.89	20.5568	5464.46
21.2238	6290.61	20.971	5748.59	20.1953	6163.83	20.5024	5354.81
21.2444	6122.81	21.0388	5822.66	20.2767	6023.02	20.6649	5434.12
21.2783	6159.74	20.9737	5786.73	20.3451	6080.5	20.7313	5542.27
21.3636	6364.69	21.0562	5883	20.3711	6128.34	20.718	5500.33
21.3338	6329.5	21.1542	5847.46	20.4002	6168.46	20.6886	5472.92
21.3071	6234.52	21.1349	5806.33	20.3571	6031.12	20.7629	5657.91
21.2878	6205.54	21.2333	5893.6	20.4562	6241.87	20.7626	5612.56
21.3166	6278.46	21.2672	6003.86	20.4	6200.87	20.7712	5582.57
21.5354	6396.8	21.2659	5959.61	20.4977	6286.4	20.7925	5703.46
21.4625	6352.77	21.2573	5929.7	20.5455	6338.98	20.8549	5546.98
21.6752	6447.12	21.324	6036.26	20.5891	6386.67	20.8449	5507.62
21.7461	6479.57	21.3748	5887.62	20.639	6425.29	20.9094	5665.53
21.816	6514.65	21.4154	5976.23	20.6939	6477.4	20.8798	5613.52
21.8351	6580.71	21.398	5934.35	20.7492	6532.14	20.865	5593.83
21.8223	6545.81	21.4269	6011.94	20.8222	6563.51	20.9389	5706.3
21.9006	6508.42	21.4947	6100.73	20.843	6629.59	20.9831	5759.32
21.9729	6656.58	21.4559	6050.26	20.8367	6583.57	21.0392	5831.14
21.9439	6619.19	21.6163	6205.59	20.9529	6717.83	21.02	5795.57
21.9295	6578.53	21.6166	6161	20.9386	6669.99	21.0342	5895.07
22.0286	6778.04	21.6314	6131.56	20.9101	6546.54	21.057	5866.56
21.9871	6727.16	21.6305	6277.38	20.9845	6813.2	21.1849	5764.44
21.9726	6699.12	21.6404	6249.34	20.9673	6764.64	21.1959	5831.44
22.0702	6814.1	21.6757	6085.74	20.939	6609.81	21.1591	5796.3
22.1663	6929.55	21.7482	6211.46	21.0102	6922.04	21.2181	5878.4
22.1325	6882.34	21.7338	6167.99	20.9959	6869.58	21.2087	5706.34
22.1327	6848.69	21.734	6141.35	20.9668	6842.83	21.1875	5665.11
22.2116	6989.76	21.7195	6114.71	21.0401	6818.27	21.273	5954.55
22.2101	6951.51	21.8059	6368.96	21.0985	6838.68	21.2477	5917.2
22.1622	6814.1	21.7842	6315.22	21.0837	6862.51	21.3839	6054.97
22.3573	7103.97	21.7624	6285.77	21.1741	6887.17	21.3434	6008.58
22.351	7056.21	21.7626	6252.12	21.2846	6937.57	21.3067	5987.49
22.3292	7027.23	21.8533	6408.45	21.2793	7030.1	21.4117	6129.94
22.3076	6965.54	21.9377	6400.72	21.2879	6983.01	21.401	6088.71
22.4638	7154.48	22.0157	6429.69	21.3251	6893.97	21.4074	6182.04
22.5519	7105.41	22.0838	6485.77	21.3458	7095.91	21.5413	6061.18
22.5266	7065.09	22.1155	6572.32	21.3607	7055.02	21.5783	6116.85
22.6468	7154.83	22.0982	6529.7	21.4049	7000.23	21.5561	6083.11
22.6721	7194.56	22.1415	6636.73	21.4783	6976.06	21.6518	6268.16
22.7327	7332.35	22.0977	6602.61	21.5656	7049.61	21.6448	6219.94
22.7154	7289.91	22.0987	6448.37	21.5513	7004.86	21.6446	6186.21
22.7157	7256.26	22.1852	6681.12	21.6136	7182.33	21.6444	6153.88
22.7012	7231.96	22.2583	6718.27	21.5798	7128.83	21.7831	6320.99
22.7946	7398.44	22.3167	6756.35	21.5653	7095.91	21.7477	6279.94
22.715	7366.57	22.4659	6815.69	21.6634	7218.59	21.7474	6236.36
22.89	7461.52	22.429	6769.89	21.79	7212.57	21.877	6354.74
22.9402	7516.22	22.5279	6878.14	21.8599	7276.77	21.9409	6412.1
22.8904	7403.02	22.4481	6843.73	21.8828	7351.46	21.8946	6375.54
23.0504	7555.86	22.6402	6950.27	21.8714	7305.78	21.9714	6467.77
23.0764	7613.92	22.614	6899.79	21.8426	7234.8	22.0419	6509.81
23.0459	7500.24	22.7081	7012.51	21.9504	7438.78	22.1186	6597.11
23.1083	7667.11	22.7359	7055.22	21.9441	7391.68	22.1007	6553.63
23.1929	7712.63	22.8424	7104.94	22.1192	7477.07	22.1779	6725.88
23.2219	7757.5	22.8137	7013.34	22.2061	7618.02	22.1601	6686.51
23.2897	7809.66	22.8711	7199.35	22.1918	7565.04	22.1306	6649.21
23.3704	7882.11	22.8568	7150.28	22.1994	7522.6	22.1012	6628.59
23.3267	7848.93	22.8427	7052.59	22.163	7497.14	22.1297	6510.52
23.4097	7944.68	22.9295	7252.16	22.2496	7678.72	22.3028	6755.54
23.4722	7991.02	22.9694	7310.58	22.2932	7736.33	22.347	6725.98
23.5465	8072.97	22.9557	7276.65	22.3559	7851.04	22.4097	6802.94
23.5422	8035.14	22.9607	7411.26	22.3366	7810.4	22.4761	6884.48
23.5804	8128.86	22.9874	7369.93	22.3368	7782.11	22.41	6847.92
23.6395	7988.34	22.9802	7342.82	22.3361	7900.42	22.5072	6946.05
23.6238	7939.6	22.9722	7451.26	22.5038	7830.46	22.4544	6915.4
23.7293	8065.15	23.047	7213.81	22.4978	7781.85	22.5574	7001.16
23.6476	8034.02	23.0326	7174.55	22.4761	7740.96	22.6229	7047.31
23.7457	8134.98	23.0808	7288.59	22.5482	7913.79	22.763	7115.52
23.7642	8102.72	23.0614	7258.68	22.4826	7879.84	22.7383	7067.26
23.8376	8074.68	23.1438	7375.05	22.5866	7966.7	22.7186	7034.93
23.9261	8224.4	23.0902	7337.2	22.6719	8025.21	22.8316	7159.58
23.8809	8177.04	23.1924	7417.1	22.7297	8145.27	22.8996	7211.47
23.8664	8146.19	23.2208	7559.66	22.7155	8091.77	22.9416	7311.56
23.8666	8119.55	23.2065	7511.05	22.6863	8071.2	22.9397	7268.77
23.9561	8312.21	23.2067	7477.4	22.7958	8245.75	22.9395	7240.89
23.9535	8266.78	23.1922	7449.36	22.7441	8196.71	22.9714	7398.4
23.9871	8357.46	23.2854	7672.67	22.8411	8289.3	22.9695	7357.8
24.0561	8248.09	23.2791	7625.08	22.9309	8409.81	23.086	7586.2
24.1243	8446.61	23.2822	7599.1	22.9333	8363.37	23.0731	7541.02
24.1137	8398.59	23.3106	7730.9	22.9384	8327.36	23.0729	7507.98
24.0753	8301.37	23.4401	7672.26	22.972	8253.91	23.0434	7475.88
24.0559	8275.2	23.4403	7628.79	22.9923	8290.33	23.0432	7442.15
24.1652	8488.95	23.4503	7593.27	23.1134	8591.25	23.1245	7673.54
24.155	8350.35	23.48	7729.4	23.0639	8542.38	23.1176	7626.77
24.2728	8372.55	23.4407	7565.23	23.0641	8505.34	23.0426	7337.19
24.2453	8421.02	23.5126	7794.71	23.0644	8471.39	23.0423	7303.46
24.2597	8454.68	23.5709	7849.85	23.0499	8438.47	23.0421	7269.72
24.3386	8332.22	23.6292	7902.19	23.0502	8401.44	23.1154	7740.9
24.4651	8380.2	23.6598	7970.27	23.0553	8355.14	23.1035	7713.91
24.4654	8333.15	23.6633	7926.02	23.036	8330.45	23.2408	7601.49
24.4583	8299.73	23.6953	8019.5	23.1215	8693.1	23.2343	7558.61
24.5078	8574.8	23.8525	7969.81	23.1218	8642.79	23.2194	7522.77
24.4935	8527.59	23.849	7933.7	23.2568	8601.43	23.2192	7493.72
24.4937	8493.94	23.8614	8039.1	23.2395	8560.9	23.2642	7654.9
24.4939	8460.29	23.8681	8009.18	23.3208	8666.86	23.3301	7771.97
24.4941	8426.63	23.9243	8094.24	23.3073	8631.88	23.2793	7725.19
24.5741	8627.93	23.9648	8172.36	23.3297	8762.54	23.279	7691.45
24.6357	8673.42	23.9358	8127.89	23.3409	8715.22	23.3635	7815.97
24.6301	8748.74	24.015	8248.98	23.4916	8673.04	23.4818	7858.91
24.6094	8709.88	24.0159	8207.8	23.5244	8763.23	23.5028	7893.9
24.749	8623.18	24.0109	8299.51	23.5253	8721.8	23.6205	7983.32
24.8146	8676.54	24.131	8180.68	23.5318	8619.54	23.6027	7940.77
24.8561	8724.7	24.1549	8258.26	23.5745	8815.78	23.5875	7853.15
24.9612	8641.01	24.1259	8214.8	23.6032	8903.48	23.6473	8049.48
24.986	8684.64	24.2189	8347.15	23.5889	8851.02	23.6032	8017.62
25.0401	8719.09	24.1693	8303.6	23.6321	8969.33	23.6171	7905.17
25.0482	8765.03	24.273	8401.42	23.5901	8669.95	23.6023	7882.68
25.1075	8644.68	24.3485	8447.52	23.658	9034.76	23.7062	8102.91
25.1658	8694.17	24.3962	8363.03	23.7258	9089.69	23.7972	8139.1
25.2973	8727.76	24.3862	8323.56	23.8355	9217.78	23.8239	8207.41
25.3703	8756.43	24.4503	8395.9	23.8211	9165.82	23.7797	8163.83
25.3912	8688.85	24.448	8285.55	23.8214	9130.84	23.9753	8230.71
25.4259	8647.48	24.52	8501.58	23.8217	9077.35	24.0657	8353
25.4841	8613.33	24.491	8454.98	23.9259	9271.79	24.0149	8310.06
25.4576	8841.69	24.4911	8429.27	24.0138	9248.95	24.0147	8276.32
25.4725	8805.23	24.5754	8549.85	24.0626	9338.37	24.0938	8434.39
25.4933	8758.68	24.4917	8340.93	24.1025	9419.59	24.0974	8397.78
25.5682	8711.28	24.7174	8493.35	24.095	9377.34	24.1916	8469.39
25.5764	8581.19	24.7543	8547.79	24.1295	9476.1	24.3085	8436.93
25.562	8536.94	24.8328	8658.33	24.0545	9299.57	24.279	8400.06
25.5541	8497.68	24.8243	8611.22	24.211	9550.18	24.382	8497.07
25.6197	8676.23	24.754	8593.28	24.2523	9506.97	24.4145	8539.53
25.6894	8640.47	24.8587	8736.85	24.1859	9347.4	24.4969	8608.14
25.6746	8787.84	24.856	8699.83	24.266	9421.86	24.485	8568.78
25.6777	8750.54	24.9289	8777.64	24.2004	9379.81	24.5608	8723.41
25.7227	8590.69	24.9492	8649.34	24.3169	9470.86	24.5442	8674.21
25.7463	8551.71	24.9299	8621.3	24.4427	9634.61	24.5001	8644.68
25.7524	8524.79	25.0256	8722.24	24.404	9587.63	24.4992	8504.12
25.6647	8502.35	25.0409	8690.26	24.4042	9550.59	24.5976	8779.08
25.7072	8718.29	25.0169	8778.33	24.4045	9516.64	24.514	8535.05
25.7075	8684.64	25.2092	8716.09	24.3953	9417.88	24.5743	8804.94
25.8987	8538.81	25.3206	8675.91	24.4048	9466.23	24.7238	8724.84
25.8989	8502.35	25.3965	8618.67	24.6171	9610.85	24.7004	8679.86
25.8991	8468.7	25.5068	8759.45	24.7172	9719.03	24.8045	8831.88
25.914	8434.11	25.4572	8714.68	24.6962	9671.16	24.7791	8781.55
26.0082	8417.42	25.4574	8681.03	24.6378	9645.24	24.7497	8759.99
26.0566	8562.37	25.4576	8657.66	24.8045	9810.22	24.9228	8875.9
26.0598	8524.79	25.4973	8866.86	24.8069	9763.75	24.9948	8941.2
26.0746	8490.57	25.5005	8830.12	24.8347	9894.2	25.0257	8897.22
26.0749	8458.04	25.5226	8803.48	24.8268	9856.65	25.0273	9015.46
26.1337	8404.2	25.6729	8753.74	24.9764	9810.36	25.038	8978.19
26.1633	8360.73	25.6913	8799.52	25.0022	9904.49	25.053	8879.99
26.1781	8327.54	25.6911	8830.56	24.9878	9865.4	25.1858	8935.97
26.2186	8290.62	25.7974	8724.35	25.1442	9821.84	25.198	9044.71
26.2476	8256.37	25.824	8692.65	25.1543	9987.38	25.205	9008.86
26.2952	8336.89	25.8968	8773.19	25.1483	9936.9	25.2195	8980.75
26.3541	8282.21	25.9802	8718.33	25.1632	9899.55	25.2924	8929.46
26.369	8235.93	26.0105	8679.6	25.1561	9865.91	25.3878	9075.98
26.362	8195.27	26.0003	8643.08	25.2781	9793.38	25.3808	9028.1
26.4135	8147.13	25.9858	8611.02	25.4017	9740.23	25.3807	9001.4
26.4431	8102.26	25.9714	8573.44	25.3548	9693.08	25.3073	8973.74
26.4433	8068.6	25.9568	8556.62	25.409	9923.01	25.488	9115.94
26.4875	8015.79	26.0877	8736.08	25.4327	9882.27	25.5372	9063.74
26.5244	7968.11	26.1172	8696.81	25.4417	9845.85	25.5906	9015.65
26.5174	7929.32	26.1126	8654.74	25.4419	9808.81	25.5883	8973.79
26.5352	7894.36	26.1911	8622.01	25.4494	9776.41	25.5754	8933.49
26.5959	7855.16	26.25	8575.07	25.5507	9734.12	25.739	9061.48
26.5767	7809.66	26.2723	8530.62	25.6107	9900.08	25.7724	9108.76
26.5671	7776.01	26.3238	8505.37	25.6152	9859.08	25.8262	9013.59
26.5771	7746.1	26.4169	8472.09	25.6321	9824.25	25.7757	8977.57
26.7518	7899.72	26.4367	8430.02	25.6148	9784.74	25.9017	9058.58
26.7695	7867.43	26.4829	8385.46	25.7237	9748.12	25.8936	9101.29
26.8345	7939.6	26.5976	8496.68	25.7342	9882.89	26.0029	9021.65
26.9162	7825.65	26.5889	8332.71	25.7491	9846.88	26.0685	8972.62
26.91	7872.48	26.5892	8283.08	25.7493	9809.84	26.0507	8937.32
26.994	7787.23	26.6354	8442.76	25.7835	9691.53	26.0729	8906.87
26.9796	7745.16	26.61	8236.52	25.804	9650.9	26.0532	8864.23
27.0238	7705.9	26.6618	8387.29	25.7858	9606.35	26.0432	8830.03
27.0167	7667.57	26.7099	8205.37	25.9147	9579.19	26.1476	9133.19
27.017	7633.92	26.6756	8528.45	25.9403	9705.42	26.157	9085.21
27.0099	7597.23	26.6905	8491.99	25.9552	9667.87	26.1568	9051.48
27.0467	7562.88	26.706	8357.37	25.9847	9628.26	26.1566	9017.74
27.0762	7526.42	26.7062	8323.72	26.0293	9526.1	26.1575	9159.43
27.0764	7488.56	26.7064	8290.07	26.015	9471.78	26.1856	8981.39
27.1089	7445.65	26.7203	8424.68	26.0006	9433.82	26.1854	8947.65
27.2226	7518.01	26.736	8250.8	26.0008	9396.79	26.2584	8903.62
27.2228	7484.35	26.839	8194.97	25.9961	9372.61	26.2477	8869.08
27.2597	7443.69	26.8687	8138.6	26.0811	9588.8	26.2909	8836.51
27.2453	7403.02	26.8885	8104.01	26.17	9650.04	26.3776	8787.26
27.2821	7370.31	26.8985	8071.29	26.2386	9592.43	26.3607	8889.59
27.2823	7336.65	26.9281	8030.9	26.2341	9546.47	26.43	8737.79
27.2826	7303	26.9429	8000.24	26.2343	9509.44	26.4327	8704.99
27.2974	7266.31	26.9285	7966.4	26.2199	9470.47	26.4325	8672.66
27.3065	7217.37	26.9052	7931.07	26.2963	9423.64	26.4177	8639.96
27.3419	7171.66	26.9142	7907.23	26.292	9639.06	26.3897	8844.61
27.3349	7130.3	27.0749	7998.34	26.3083	9375.7	26.437	8600.98
27.4156	7096.64	27.0678	7961.89	26.3086	9338.66	26.4905	8585.99
27.4305	7059.95	27.1121	7922.62	26.3381	9304.19	26.55	8723.76
27.4234	7024.43	27.105	7884.29	26.35	9262.53	26.5498	8690.02
27.4675	6985.17	27.1492	7846.89	26.3386	9223.44	26.5642	8655.35
27.4532	6941.7	27.1494	7813.24	26.3864	9183.06	26.6308	8605.29
27.5339	6915.52	27.179	7778.88	26.3684	9137.84	26.7451	8568.05
27.589	6879.3	27.3032	7736.73	26.3978	9115.16	26.7316	8519.27
27.6319	6850.56	27.3482	7693.32	26.4844	9311.91	26.7753	8482.03
27.6661	6841.04	27.3778	7649.14	26.4846	9274.87	26.7678	8443.6
27.7031	6779.44	27.3634	7608.48	26.5288	9238.87	26.7602	8407.53
27.6957	6782.34	27.4491	7574.19	26.5604	9191.98	26.8259	8372.4
27.7106	6744.95	27.4482	7527.84	26.5513	9148.33	26.8549	8334.92
27.769	6766.14	27.5064	7491.79	26.597	9094.63	26.8645	8304
27.7692	6732.48	27.5689	7571.99	26.6267	9039.08	26.8779	8262.2
27.7548	6705.38	27.6132	7532.72	26.6998	8986.52	26.9493	8212.18
27.7248	6806.96	27.6208	7487.85	26.7649	8941.55	26.9459	8172.01
27.855	6590.31	27.6357	7452.32	26.7944	8904.51	27.0073	8135.58
27.9156	6736.07	27.6359	7418.67	26.8386	8855.75	27.0729	8086.82
27.9013	6688.86	27.6361	7385.02	26.9122	8804.72	27.0726	8040.71
27.8869	6652.41	27.6363	7351.36	26.9124	8767.68	27.061	8001.35
27.8724	6632.77	27.6365	7317.71	26.9126	8730.65	27.0999	8194.77
27.9449	6736.36	27.6294	7281.02	26.9024	8692.44	27.1075	8162.54
27.9302	6745.83	27.6737	7243.85	26.946	8652.59	27.1317	8125.06
27.9743	6717.35	27.6666	7205.53	27.0451	8615.55	27.1783	7971.85
27.9599	6676.24	27.6668	7171.88	27.06	8568.49	27.189	7928.28
27.9597	6710.96	27.6817	7135.18	27.0152	8706.99	27.1888	7894.55
28.0044	6577.42	27.726	7092.97	27.0963	8515.07	27.1907	7860.81
27.9901	6529.74	27.7304	7059.15	27.0753	8474.74	27.2041	8001.38
27.9903	6496.09	27.7704	7029.77	27.1475	8629.83	27.3136	7833.66
27.9892	6668.08	27.8264	6980.21	27.2064	8571.19	27.35	7931.82
28.0339	6552.17	27.8663	6937.44	27.2331	8518.1	27.3498	7885.58
28.019	6595.38	27.9539	6890.96	27.2363	8477.05	27.3496	7852.4
28.0189	6604.36	28.0306	6852.56	27.2629	8432.3	27.4077	7783.07
28.0189	6601.16	28.1215	6907.39	27.2867	8372.42	27.4431	7736.22
28.0189	6609.65	28.13	6815.82	27.2739	8321.19	27.4876	7690.08
28.0598	6614.35	28.1527	6867.5	27.3181	8273.35	27.5313	7652.84
28.0482	6608.08	28.2234	6809.46	27.311	8231.69	27.5237	7615.35
28.0481	6610.96	28.3	6754.7	27.3113	8194.65	27.5235	7581.62
28.0481	6613.85	28.3616	6755.25	27.3212	8160.7	27.5159	7545.3
28.0483	6593.77	28.3438	6793.48	27.341	8119.04	27.5523	7514.15
28.0897	6525.39	28.3885	6674.63	27.3413	8075.31	27.5521	7480.42
28.0775	6590.32	28.3742	6625.08	27.3708	8034.16	27.5519	7446.68
28.0775	6599.3	28.3439	6781.62	27.4209	7984.78	27.5443	7408.26
28.0777	6565.65	28.4328	6627.04	27.4174	7938.92	27.6051	7365.63
28.0779	6532	28.6734	6613.77	27.5025	8043.42	27.6536	7319.72
28.1189	6533.86	28.668	6555.97	27.5321	8000.21	27.6826	7278.97
28.107	6564.13	28.6676	6613.67	27.547	7953.92	27.7086	7232.87
28.1072	6530.48	28.6678	6580.02	27.5472	7916.88	27.7699	7198.16
28.1074	6502.91	28.6679	6564.63	27.5402	7877.53	27.7901	7147.98
28.1076	6469.26	28.6679	6567.52	27.5844	7836.63	27.7937	7106.56
28.1484	6500.67	28.6602	6622.18	27.587	7799.6	27.813	7069.55
28.1369	6458.23	28.7044	6585.02	27.6287	7764.1	27.842	7021.76
28.1372	6424.57	28.6973	6546.69	27.6715	7713.18	27.8798	6983.54
28.1365	6530.99	28.6975	6513.04	27.6806	7659.17	27.9212	6927.35
28.1363	6564.33	28.6974	6534.2	27.7102	7611.33	28.0168	6892.95
28.1365	6524.59	28.6976	6500.54	27.7398	7563.49	28.0019	6855.23
28.1807	6478.79	28.6978	6466.89	27.7547	7521.83	28.0633	6969.39
28.166	6485.46	28.6903	6502.58	27.7476	7482.48	28.1205	6627.52
28.1662	6457.89	28.7272	6467.05	27.8324	7440.46	28.1473	6701.36
28.1659	6503.41	28.7274	6433.4	27.8578	7418.43	28.1324	6657.32
28.1661	6469.76	28.7276	6399.75	28.0187	7449.13	28.1049	6933.26
28.2109	6341.5	28.7271	6481.81	28.019	7401.46	28.1744	6813.07
28.1954	6479.55	28.72	6443.71	28.1012	7355.16	28.1624	6770.71
28.1952	6512.89	28.7628	6398.42	28.0927	7305.78	28.1623	6744.47
28.1954	6479.23	28.7572	6354.67	28.0826	7266.1	28.1981	6863.68
28.1956	6445.58	28.7867	6326.62	28.1293	7213.19	28.3429	6761.55
28.1958	6411.93	28.8016	6297.17	28.1229	7160.72	28.3813	6661.29
28.196	6378.28	28.8458	6266.78	28.1232	7123.69	28.3664	6612.56
28.1954	6478.61	28.846	6233.13	28.1234	7087.16	28.3661	6578.82
28.1955	6463.22	28.8462	6199.48	28.1207	7051.47	28.366	6548.83
28.271	6420.94	28.8464	6165.82	28.1051	7012.14	28.3962	6708.14
28.2542	6442.26	28.8393	6126.8	28.1806	7305.55	28.4259	6773.74
28.2544	6408.6	28.8762	6094.77	28.2357	6865.75	28.4257	6740.01
28.2541	6443.34	28.8764	6061.12	28.2269	6923.07	28.5705	6485.09
28.2251	6409.22	28.8693	6020.92	28.2272	6889.12	28.5856	6565.03
28.2253	6375.57	28.9209	5985.16	28.2127	6852.09	28.6	6522.86
28.2254	6360.19	28.9358	5947.06	28.213	6815.05	28.5997	6481.63
28.2255	6344.81	28.9287	5910.14	28.2045	6774.93	28.6005	6600.52
28.2257	6311.15	28.9729	5870.87	28.2101	7260.8	28.6003	6566.78
28.2107	6370.24	28.9658	5833.01	28.2719	7221.29	28.6008	6655.15
28.2983	6412.42	28.9661	5799.36	28.2721	7184.26	28.6006	6621.41
28.2985	6366.61	28.976	5768.51	28.2723	7147.22	28.6004	6587.68
28.2988	6332.96	28.9958	5730.65	28.1988	6750.24	28.6002	6553.94
28.2986	6366.3	28.9888	5688.58	28.3039	7092.76	28.5926	6513.65
28.2988	6332.64	29.0316	5643.42	28.2993	7047.84	28.629	6474.29
28.2989	6317.26	29.026	5599.3	28.2996	7010.8	28.6297	6588.5
28.2991	6284.54	29.0262	5565.65	28.2998	6974.28	28.6295	6554.76
28.2964	6249.21	29.046	5534.8	28.2971	6939.2	28.6293	6521.03
28.2986	6350.74	29.0559	5502.08	28.2856	6913.07	28.629	6487.29
28.2985	6366.85	29.0709	5465.62	28.3715	7211.42	28.6288	6453.56
28.3921	6241.2	29.1005	5421.44	28.3717	7174.38	28.6286	6419.82
28.387	6266.12	29.1271	5379.79	28.3867	7121.91	28.6284	6386.09
28.3872	6232.47	29.2095	5337.15	28.4387	6872.6	28.6209	6349.31
28.4017	6267.23	29.2186	5291.02	28.4319	6921.84	28.663	6303.63
28.4019	6233.57	29.2335	5251.52	28.4321	6884.8	28.6569	6258.65
28.4015	6291.27	29.2264	5213.19	28.4323	6847.77	28.6567	6224.92
28.4017	6257.62	29.2575	5172.8	28.4326	6810.73	28.6711	6186.97
28.4019	6223.97	29.3516	5140.26	28.4474	6774.93	28.6781	6143.39
28.4017	6257.3	29.4281	5093.13	28.4477	6737.89	28.7145	6112.48
28.4371	6220.47	29.4401	5049.56	28.4375	6700.42	28.7143	6078.74
28.4018	6246.16	29.4403	5015.91	28.4457	7047.84	28.7287	6041.49
28.4017	6267.32	29.4552	4979.69	28.4459	7010.8	28.7431	5997.22
28.4865	6162.6	29.5037	4937.51	28.4462	6973.77	28.7428	5958.8
28.4755	6164.33	29.5397	4900.83	28.4464	6936.73	28.7572	5921.32
28.4756	6155.04	29.6756	4916.78	28.4026	6921.3	28.8243	5877.47
28.4756	6154.18	29.6758	4883.13	28.4709	6642.5	28.8382	5831.37
28.4505	6250.77	29.6908	4842.93	28.5261	6581.81	28.8881	5795.77
28.4752	6218.05	29.7056	4806.47	28.5221	6539.13	28.8879	5762.04
28.4753	6196.58	29.7059	4772.82	28.5369	6514.9	28.9023	5721.74
28.4755	6162.92	29.7061	4739.16	28.5584	6464.24	28.9167	5679.58
28.4691	6179.15	29.7063	4705.51	28.5522	6413.21	28.9164	5640.22
28.6288	6065.41	29.7212	4667.65	28.5671	6381.42	28.9162	5606.48
28.6228	6018.94	29.7899	4630.71	28.5585	6344.07	28.9087	5571.34
28.6223	6094.91	29.7657	4591.45	28.5587	6307.04	28.9179	5865.12
28.6138	6059.57	29.7888	4549.07	28.5483	6269.28	28.9873	5524.03
28.6368	6116.16	29.9119	4653.13	28.6003	6223.71	28.9991	5481.2
28.6521	6018.49	29.9048	4614.33	28.5801	6626.78	28.9503	5446.81
28.667	5970.55	29.9748	4572.96	28.6842	6376.79	28.9979	5412.05
28.6666	6046.52	30.0299	4544.9	28.6844	6339.75	29.1059	5516.56
28.6667	6031.14	30.0669	4502.13	28.6847	6302.72	29.1057	5482.82
28.6664	6076.66	30.0598	4462.4	28.6995	6264.65	29.1202	5450.96
28.6666	6043	30.0747	4423.6	28.7368	6166.53	29.1658	5395.28
28.6667	6027.62	30.0896	4385.74	28.7145	6222.47	29.2221	5363.36
28.6667	6030.51	30.0898	4352.09	28.7804	6106.03	29.2657	5315.58
28.6668	6015.13	30.1096	4310.95	28.7741	6053.75	29.2947	5271.07
28.6662	6103.28	30.1563	4279.86	28.7639	6015.69	29.2871	5232.65
28.6664	6069.62	30.2548	4235.4	28.8331	5978.14	29.3235	5201.73
28.6666	6035.97	30.262	4184.73	28.9066	5938.53	29.3379	5163.08
28.6667	6020.59	30.3739	4270.71	28.8922	5894.29	29.367	5125.84
28.6669	5986.94	30.428	4214.61	28.8945	5854.31	29.374	5085.78
28.6591	6060.1	30.4429	4172.54	28.8897	5823.1	29.4162	5042.07
28.6963	5978.66	30.4359	4129.78	28.8466	6157.66	29.4393	4994.85
28.6956	6078.99	30.4729	4080.93	29.0014	5758.9	29.4918	4963.93
28.6958	6045.34	30.5319	4025.3	28.9885	5709.37	29.534	4919.24
28.6959	6029.96	30.5791	3973.97	28.9945	5923.1	29.5598	4868.84
28.6959	6032.84	30.6204	3936.38	28.9947	5886.06	29.5921	4847.56
28.696	6017.46	30.7343	3900.47	28.995	5849.02	29.6724	4819.46
28.6955	6105.61	30.7559	3853.35	29.0098	5811.99	29.6722	4785.73
28.6957	6071.96	30.7964	3938.78	29.0546	5671.87	29.672	4751.99
28.6959	6038.31	30.8559	3796.68	29.0769	5627.58	29.6644	4714.04
28.6959	6035.1	30.865	3760.5	29.1211	5582.05	29.752	4678.56
28.696	6019.72	30.8259	3903.25	29.158	5538.33	29.7299	4651.5
28.6954	6107.87	30.8557	3841.55	29.1979	5505.11	29.8468	4619.43
28.6957	6074.22	31.0322	3760.76	29.2024	5458.98	29.8472	4678.93
28.6959	6040.56	31.0764	3721.63	29.2201	5428.66	29.8831	4570.7
28.6885	6045.8	31.106	3680.96	29.3045	5506.44	29.8901	4528.54
28.7312	6003.18	31.2162	3643.43	29.3048	5469.4	29.938	4491.4
28.7253	6012.74	31.3016	3670.41	29.3376	5374.34	30.0288	4461.09
28.7252	6033.9	31.3111	3709.67	29.3344	5423.11	30.0358	4416.81
28.7252	6030.7	31.3997	3615.24	29.3643	5324.34	30.0502	4379.1
28.7253	6015.32	31.4147	3561.82	29.3938	5280.36	30.0675	4341.06
28.7255	5981.66	31.4618	3536.33	29.4233	5239.47	30.1335	4315.53
28.7254	5996.73	31.4843	3690.01	29.4529	5197.03	30.2106	4283.08
28.7255	5981.35	31.5094	3660.55	29.4605	5149.19	30.2403	4350.08
28.7255	5984.24	31.5243	3621.29	29.4901	5108.3	30.2548	4315.41
28.7252	6035.85	31.5612	3583.42	29.5708	5067.66	30.2835	4237.17
28.7253	6020.46	31.5911	3499.69	29.6078	5015.71	30.3377	4204.32
28.7255	5986.81	31.6374	3460.82	29.6446	4978.67	30.3165	4165.76
28.7254	6001.88	31.5907	3555.38	29.6992	4942.52	30.3512	4129.89
28.7251	6041.31	31.7596	3418.69	29.8011	4926.2	30.4298	4217.99
28.7179	6021.95	31.8344	3459.18	29.8618	4886.7	30.4442	4184.25
28.7548	5988.53	31.8404	3503.45	29.9179	4823.43	30.4875	4079.68
28.7547	5991.42	31.9026	3407.25	29.947	4777.18	30.5019	4039.02
28.755	5957.77	31.9263	3373.59	29.9155	4728.68	30.5016	4006.69
28.7544	6039.83	31.9661	3336.57	30.0555	4816.64	30.477	3972.48
28.7546	6006.18	31.9957	3298.7	30.126	4773.74	30.4586	4150.52
28.7546	6009.06	32.0619	3255.22	30.1381	4717.57	30.4584	4116.79
28.7547	5993.68	32.1061	3227.64	30.1736	4661.81	30.5217	3943.06
28.7547	5996.57	32.2381	3228.08	30.2325	4608.31	30.4864	3910.63
28.7544	6048.18	32.2823	3188.93	30.2987	4555.84	30.619	4043.72
28.7545	6032.8	32.344	3171.6	30.3014	4516.75	30.6188	4009.99
28.7547	5999.14	32.5157	3179.93	30.3211	4475.6	30.6332	3976.25
28.7547	6002.03	32.5411	3235.51	30.3141	4427.76	30.698	3929.72
28.7549	5968.38	32.6346	3147.15	30.3657	4377.35	30.7303	3904.12
28.7545	6026.08	32.6563	3192.02	30.4246	4326.68	30.7789	3873.2
28.7547	5992.42	32.6935	3097.54	30.4771	4286.01	30.7787	3839.47
28.7547	5995.31	32.6792	3048.93	30.5787	4255.31	30.8195	3804.24
28.7545	6034.74	32.6794	3018.08	30.6157	4200.91	30.8222	3767.79
28.7473	6013.51	32.6487	3229.88	30.6086	4159.24	30.8431	3727.34
28.7839	6011.5	32.7196	3154.37	30.6455	4107.29	30.8765	3677.95
28.7841	5973.64	32.8217	3190.06	30.6898	4060.48	30.9542	3817.01
28.7841	5970.43	32.9132	3143.77	30.7779	4017.79	30.9686	3776.71
28.7842	5967.23	32.9284	3066.34	30.7676	3979.13	30.983	3740.17
28.7844	5933.58	32.9428	3099.36	30.8113	3943.59	30.9828	3706.43
28.784	5991.28	32.9841	3060.09	30.9215	3989.8	31.0557	3659.59
28.7842	5957.62	32.9873	3025.04	30.954	3936.51	31.0555	3632.42
28.7842	5954.42	33.0114	3083.99	31.013	3872.21	31.1703	3588.39
28.7845	5920.77	33.0702	3051.42	31.0749	3812.03	31.1616	3548.63
28.7846	5905.39	33.0892	3143.8	31.1015	3771.91	31.2012	3515.31
28.7848	5871.73	33.0894	3110.15	31.2269	3740.36	31.2114	3478.36
28.785	5838.08	33.1337	3069.01	31.2922	3708.33	31.1617	3444.08
28.7852	5804.43	33.0898	3048.86	31.3505	3746.19	31.1581	3650.24
28.7854	5770.78	33.1486	3035.17	31.3997	3686.52	31.3565	3543.45
28.7856	5737.12	33.1928	2997.02	31.4214	3640.43	31.362	3494.25
28.8053	5706.27	33.2518	2948.4	31.4977	3612.65	31.3764	3450.68
28.8153	5673.56	33.2764	2911	31.5624	3566.97	31.4728	3409.93
28.8155	5639.9	33.3256	2872.48	31.6572	3526.76	31.5666	3440.4
28.8157	5606.25	33.3845	2830.12	31.7035	3486.81	31.5928	3372.51
28.8157	5609.14	33.3957	2794.72	31.7549	3451.7	31.6884	3410.44
28.8086	5571.75	33.4142	2771.93	31.8027	3536.73	31.7623	3361.35
28.8455	5536.22	33.5858	2805.05	31.8498	3497.22	31.7562	3315.81
28.8457	5502.57	33.6122	2764.88	31.8647	3457.1	31.7413	3281.51
28.8459	5468.92	33.7071	2827.73	31.9206	3405.87	31.7264	3245.52
28.8388	5431.53	33.7485	2789.96	31.9133	3372.44	31.7555	3220.22
28.8815	5387.78	33.7914	2757.74	31.9344	3336.73	31.8589	3363.61
28.8686	5341.08	33.7749	2717.68	32.1055	3466.36	31.8733	3327.07
28.9128	5299.72	33.8834	2786.57	32.0992	3414.4	31.9212	3283.3
28.9058	5261.39	33.913	2743.56	32.0994	3376.08	31.9643	3252.24
28.9206	5222.6	33.93	2707.24	32.2147	3331.44	32.041	3216.06
28.9355	5184.74	34.0513	2680.81	32.2018	3386.11	32.0669	3174.89
28.9797	5150.15	34.0896	2649.12	32.3312	3292.91	32.1064	3146.72
28.9694	5117.83	34.1965	2605.76	32.3868	3234	32.1919	3111.06
29.0387	5077.47	34.1479	2702.39	32.4163	3192.11	32.2382	3150.02
29.0535	5040.78	34.2073	2580.86	32.4034	3140.23	32.3328	3068.52
29.0465	5003.85	34.3733	2620.09	32.5457	3230.91	32.2965	3116.3
29.076	4967.4	34.4016	2583.16	32.5911	3168.53	32.3837	3022.29
29.1129	4921.59	34.3689	2547.41	32.5768	3123	32.4086	2991.42
29.1425	4871.2	34.5002	2653.72	32.6721	3097.92	32.4572	3062.91
29.172	4825.21	34.5786	2627.22	32.8428	3112.46	32.5511	2969.14
29.2211	4778.57	34.6003	2585.09	32.8228	3070.86	32.6882	3014.04
29.2603	4749.49	34.6909	2637.79	32.8676	3039.41	32.7113	2974.69
29.2899	4699.57	34.75	2574.68	32.9501	3114.51	32.7095	2941.27
29.3194	4661.25	34.8361	2534.41	32.9503	3077.48	32.7539	2913.97
29.349	4623.86	34.876	2491	33.0238	3032.21	32.8762	2961.78
29.4254	4579.55	35.0143	2521.82	33.163	3017.29	32.9101	2923.37
29.452	4537.62	35.0292	2480.34	33.1998	2978.71	32.9025	2886.59
29.54	4501.16	35	2458.26	33.244	2935.51	32.9868	2846.8
29.5549	4464.94	35.1932	2519.64	33.2735	2903.61	33.012	2829.68
29.5551	4431.29	35.2047	2558.25	33.3758	2929.33	33.1732	2856.21
29.57	4394.6	35.2639	2475.97	33.4419	2894.61	33.2255	2805.26
29.5849	4356.5	35.3727	2431.83	33.508	2860.66	33.2487	2766.75
29.5778	4320.28	35.3701	2381.91	33.5814	2828.72	33.2614	2914.06
29.6565	4280.12	35.5148	2479.05	33.6841	2790.96	33.2962	2866.83
29.8344	4249.93	35.6449	2517.74	33.7173	2751.48	33.3388	2810.99
29.903	4202.26	35.6746	2467.11	33.8627	2784.89	33.3857	2738.98
29.952	4171.64	35.7628	2429.38	33.8784	2733.74	33.4652	2746.36
29.9845	4130.28	35.7629	2409.52	33.875	2698.89	33.5821	2712.41
30.0258	4081.2	35.9092	2474.58	34.0353	2800.73	33.6508	2776.37
30.026	4052.32	35.9168	2430.05	34.1883	2756.06	33.6702	2743.58
30.0701	4022.78	35.9537	2394.99	34.2112	2775.02	33.7694	2699.93
30.1983	3994.97	36.0478	2353.47	34.3595	2720.15	33.7726	2745.47
30.173	3948.46	36.0715	2320.66	34.3895	2675.37	33.8704	2657.13
30.231	4044.28	36.1807	2439.82	34.4896	2721.52	33.9389	2645.98
30.2171	3916.09	36.1443	2396.36	34.5119	2674.71	34.0572	2605.66
30.2487	3882.29	36.1446	2351.49	34.5739	2623.78	34.0355	2647.12
30.3092	4014.36	36.3678	2427.52	34.6077	2566.69	34.2048	2572.65
30.3193	3967.62	36.418	2405.2	34.5933	2529.65	34.2251	2529.89
30.3341	3931.17	36.5076	2455.19	34.7771	2639.22	34.3274	2512.94
30.364	3834.88	36.5547	2425.27	34.7246	2608.35	34.3834	2573.53
30.3637	3889.1	36.577	2385.07	34.9293	2638.44	34.4242	2541.49
30.4302	3793.75	36.5992	2354.68	34.9588	2604.24	34.4299	2506.63
30.5836	3831.61	36.5994	2315.89	35.0908	2562.83	34.5694	2577.99
30.5881	3789.34	36.7861	2365.05	35.0911	2511.9	34.7522	2563.22
30.598	3877.88	36.8776	2396.23	35.2189	2621.73	34.7129	2516.99
30.6428	3741.87	36.9172	2313.65	35.3681	2691.68	34.7459	2479.7
30.6796	3694.19	36.9657	2365.72	35.3245	2639.22	34.7223	2450.46
30.6823	3658.2	37.1124	2370.95	35.31	2617.61	34.8402	2576.98
30.7459	3634.83	37.1243	2335.06	35.42	2585.99	34.913	2527.33
30.8612	3595.04	37.1275	2304.11	35.4418	2614.16	34.9421	2491.26
30.9032	3565.79	37.1129	2279.34	35.5262	2693.54	34.9727	2451.75
31.0013	3531.26	37.3087	2397.28	35.5152	2577.12	34.9856	2433.63
31.0104	3479.66	37.2884	2358.77	35.588	2651.56	35.1471	2499.73
30.9951	3586.22	37.3033	2331.66	35.6146	2610.2	35.1573	2463.78
31.0399	3437.59	37.327	2448.82	35.6764	2553.31	35.1671	2429.17
31.0841	3405.06	37.487	2392.7	35.7713	2488.26	35.2614	2523.08
31.1429	3358.51	37.4498	2346.36	35.7545	2437.28	35.3121	2463.01
31.1651	3314.2	37.428	2311.31	35.7799	2397.45	35.3589	2426.32
31.2522	3279.34	37.4355	2292.37	35.9469	2500.89	35.5044	2394.37
31.3863	3235.27	37.625	2471.82	35.8967	2448.89	35.5419	2436.54
31.3823	3197.61	37.596	2428.36	35.8968	2420.08	35.6295	2397.2
31.3901	3159.39	37.5814	2404.53	36.0647	2495.7	35.7045	2351.43
31.5683	3216.04	37.6948	2372.84	36.1162	2457.12	35.6973	2311.94
31.6827	3176.78	37.7318	2403.33	36.2129	2433.66	35.8046	2304.46
31.7225	3135.42	37.8306	2423.3	36.3681	2429.03	35.8635	2367.37
31.7741	3086.11	37.8455	2383.1	36.4051	2483.35	35.8047	2329.76
31.833	3037.26	37.8497	2494.22	36.3939	2515.76	35.9077	2410.6
31.9694	3058.53	37.9478	2449.33	36.5627	2450.56	36.0478	2347.51
32.0462	3015.68	37.9554	2397.45	36.6431	2468.95	36.0446	2300.56
32.1843	3027.45	38.0297	2354.73	36.779	2477.84	36.0386	2279.2
32.2461	2982.72	38.0366	2317.51	36.7604	2429.34	36.2362	2383.5
32.3093	2942.26	38.2227	2371.16	36.751	2386.13	36.2293	2338.27
32.2934	2906.44	38.3733	2417.01	36.8371	2540.45	36.2916	2297.64
32.4569	2883.88	38.3777	2372.34	36.8772	2478.98	36.2435	2270.8
32.4631	2931.86	38.4702	2325.05	36.9063	2511.69	36.4053	2388.9
32.4636	2855.68	38.5353	2308.31	36.892	2458.19	36.4051	2355.17
32.6356	2904.75	38.6818	2336.33	36.8922	2421.15	36.478	2308.01
32.6387	2938.41	38.7109	2369.97	36.9212	2477.99	36.5539	2284.91
32.7883	2885.96	38.7807	2408.68	36.9213	2447.13	36.5077	2386.11
32.8588	2847.26	38.8843	2437.95	37.1551	2521.89	36.5075	2352.37
32.8584	2924.38	38.8867	2393.08	37.2575	2537.15	36.7414	2296.81
32.9172	2876.71	38.9741	2480.7	37.2724	2497.28	36.8883	2374.93
32.9761	2817.35	39.0603	2439.92	37.2873	2456.9	36.9026	2329.95
33.0947	2793.85	39.1417	2517.05	37.3025	2361.36	36.892	2303.04
33.1712	2841.19	39.0768	2482.79	37.2944	2480.04	37.0461	2328.85
33.2488	2765.37	39.1789	2569.71	37.3306	2542.51	37.0926	2280.79
33.2549	2721.91	39.2345	2472.53	37.3236	2499.56	37.1656	2243.55
33.2251	2800.99	39.1942	2463.74	37.3751	2453.52	37.1654	2217.55
33.3613	2676.9	39.3054	2504.21	37.4984	2399.1	37.2913	2317.84
33.3683	2637.53	39.3795	2543.08	37.5326	2352.63	37.2586	2291.59
33.3376	2606.93	39.4228	2486.8	37.5029	2306.92	37.44	2327.64
33.5482	2631.32	39.4726	2506.77	37.6065	2445.39	37.6197	2301.26
33.5234	2597.47	39.4986	2565.73	37.6389	2407.74	37.611	2252.56
33.5632	2570.56	39.575	2535.52	37.6961	2365.56	37.7195	2335.72
33.5342	2533.17	39.6389	2490.17	37.7418	2336.75	37.8163	2299.19
33.6508	2615.9	39.728	2468.09	37.8846	2329.81	37.7805	2269.66
33.7096	2572.43	39.7957	2432.18	37.8885	2293.54	37.9769	2304.28
33.7744	2518.59	39.8048	2385.63	37.9919	2398.48	38.0252	2273.92
33.7833	2495.31	39.8802	2512.38	38.0194	2429.34	38.0291	2227.74
33.9294	2542.67	39.8394	2471.44	38.1076	2355.27	38.029	2198.96
34.0291	2511.58	39.966	2552.28	38.1518	2323.64	38.192	2304.36
34.1055	2473.58	40.1076	2572.82	38.251	2379.96	38.2197	2273.96
34.1022	2420.64	40.2788	2570.45	38.3028	2359.39	38.3408	2321.07
34.1207	2377.52	40.2539	2525.45	38.4468	2378.56	38.454	2284.19
34.2745	2499.98	40.2793	2486.32	38.5171	2417	38.4538	2255.72
34.2373	2463.06	40.2561	2444.44	38.6054	2342.93	38.6008	2354.14
34.4449	2499.24	40.2797	2414.34	38.6613	2313.3	38.5786	2307.75
34.4318	2464.86	40.3518	2614.37	38.7927	2355.89	38.6596	2394.92
34.4734	2425.51	40.396	2576.04	38.8721	2307.74	38.8088	2371.33
34.6131	2445.77	40.4298	2542.25	38.9637	2400.79	38.8747	2341.54
34.6134	2398.56	40.4714	2505.92	38.8981	2355.27	38.8738	2303.59
34.6913	2425.2	40.5887	2592.7	38.9804	2460.21	38.9879	2389.75
34.7794	2385.94	40.5575	2549.84	38.9856	2417	39.0545	2339.7
34.7914	2346.96	40.6563	2647.66	39.1248	2391.54	39.0602	2303.34
34.8237	2336.86	40.5724	2516.18	39.1524	2424.41	39.2303	2348.63
34.9623	2407.32	40.674	2688.17	39.3333	2404.65	39.23	2312.37
34.8966	2369.11	40.7918	2614.3	39.3225	2371.73	39.3691	2411.65
35.149	2392.95	40.8356	2643.74	39.5063	2417.44	39.406	2359.2
35.1598	2427.07	40.9501	2693.73	39.547	2378.93	39.479	2336.02
35.223	2346.28	40.9376	2744.68	39.5569	2348.07	39.5379	2387.1
35.2525	2309.82	41.1323	2686.45	39.7028	2429	39.6793	2364.8
35.307	2293.39	41.1037	2639.88	39.8637	2447.09	39.7534	2403.54
35.4313	2318.28	41.1208	2595.01	39.864	2402.49	39.8305	2352.6
35.6257	2310.84	41.2948	2693.36	39.8632	2519.88	39.9129	2494.33
35.7292	2332.25	41.2608	2651.37	39.8976	2491.07	39.919	2457.92
35.7097	2267.8	41.4635	2731.56	40.0012	2456.5	39.9041	2425.12
35.693	2216.74	41.5651	2770.09	39.9762	2400.54	39.8454	2403.56
35.8826	2328.91	41.7291	2811.56	40.0745	2510.03	40.0928	2500.79
35.8674	2290.99	41.656	2769.79	40.1777	2557.81	40.1976	2537.62
35.922	2255.07	41.886	2841.26	40.2434	2587.26	40.3634	2524.22
36.0468	2370.71	41.8807	2802.47	40.3753	2555	40.3603	2480.35
36.0533	2334.52	41.9005	2761.8	40.4605	2512.98	40.3435	2459.87
36.0584	2305.54	41.8908	2740.3	40.5508	2590.61	40.4989	2560.3
36.1897	2367.24	42.0072	2887.67	40.5744	2556.5	40.6809	2568.63
36.2261	2324.24	41.9781	2846.86	40.7379	2565.86	40.7204	2534.63
36.2816	2273.76	42.144	2906.97	40.7554	2637.67	40.7194	2493.67
36.3613	2243.96	42.2247	2946.57	40.8585	2534.28	40.8654	2580
36.4699	2326.79	42.3255	2905.69	40.8874	2597.55	40.8564	2548.51
36.4635	2282.17	42.3152	2876.24	40.8438	2558.97	40.9845	2632.27
36.4776	2370.98	42.3733	2976.26	40.9603	2650.19	41.1539	2663.95
36.5746	2246.52	42.3295	2947.75	41.1401	2659.5	41.2814	2624.14
36.6538	2275.16	42.443	3025.63	41.0922	2628.41	41.2762	2579.51
36.6389	2318.63	42.4712	3062.31	41.2849	2701.56	41.3402	2657.77
36.7531	2212.06	42.4751	3101.04	41.3641	2676.87	41.3692	2623.1
36.7674	2176.81	42.6078	2988.84	41.4701	2715.49	41.5035	2686.18
36.9389	2228.64	42.7401	2942.78	41.5678	2776.04	41.6246	2734.75
36.9641	2279.37	42.7867	2994.23	41.6326	2814.37	41.6776	2771.21
37.0826	2188.23	42.8098	3062.09	41.728	2781.96	41.7319	2689.93
37.1079	2234.5	42.7983	3020.59	41.7973	2813.59	41.7061	2658.3
37.1303	2165.09	42.8726	3114.37	41.9453	2905.26	41.8217	2742.86
37.2618	2206.1	42.944	3175.51	41.9251	2852.17	41.8566	2839.09
37.2689	2245.72	42.954	3138.35	41.9986	2812.82	41.8534	2793.74
37.3858	2278.67	42.9436	3224.35	42.1153	2878.41	41.8678	2766.56
37.5002	2234.22	43.053	3083.64	42.1154	2852.17	42.0383	2876.23
37.5035	2183.22	43.0328	3042.42	42.0816	2806.91	42.0439	2836.87
37.5321	2283.86	43.0134	3020.55	42.2804	2892.3	42.0291	2808.76
37.489	2157.38	43.2017	3131.45	42.3461	2946.62	42.2073	2883.09
37.669	2233.56	43.3174	3090.61	42.4073	2998.78	42.1684	2845.33
37.7142	2193.56	43.3841	3139.83	42.4363	3040.44	42.1414	2812.53
37.8255	2186.26	43.497	3174.31	42.5465	2967.14	42.3762	2899.72
37.9227	2245.09	43.5434	3131.03	42.6561	2995.86	42.396	2946.98
37.9351	2209.96	43.5963	3079.03	42.7395	3043.09	42.3961	2971.88
38.1015	2195.24	43.5754	3037.98	42.8171	3002.79	42.5505	2907.24
38.1672	2159.09	43.695	3146.07	42.8752	3070.5	42.707	2937.14
38.2447	2255.07	43.8109	3170.29	42.8601	3145.38	42.8531	3005.69
38.2937	2214.4	43.9269	3110.6	42.8604	3108.34	42.8255	2964.45
38.4438	2216.62	43.9853	3155.93	42.8606	3071.31	42.8058	2941.02
38.513	2255.53	44.0509	3052.42	42.8314	3052.79	42.9194	3043.05
38.6109	2211.13	44.0992	3109.4	42.8896	3118.85	43.0554	3053.99
38.5926	2171.12	44.1514	3168.99	43.3022	3148.21	43.0331	3007.13
38.5869	2153.17	44.181	3136.26	43.402	3106.76	43.0993	3056.81
38.6952	2281.15	44.2931	3175.5	43.4462	3057.13	43.099	3013.43
38.6155	2256.93	44.3178	3136.24	43.5006	3139.2	43.1142	3094.76
38.8627	2312.51	44.3774	3106.45	43.5082	3094.84	43.0991	3019.37
38.8057	2277.97	44.4794	3096.01	43.6653	3135.09	43.2946	3079.17
39.0544	2305.31	44.4808	3188.56	43.6738	3083.31	43.3795	3044.74
39.0834	2347.38	44.5112	3148.49	43.7642	3037.8	43.4654	3080.76
39.0832	2377.52	44.6035	3124.04	43.7511	3000.32	43.6447	3076.81
39.2007	2309.28	44.7332	3151.75	43.9061	3093.35	43.7057	3041.98
39.2549	2339.87	44.7922	3105.77	43.9147	3047.85	43.8285	3086.26
39.3028	2366.31	44.7631	3072.41	43.9441	3026.04	43.8262	3030.69
39.4098	2319.83	44.7914	3222.16	44.0532	2981.8	43.9487	3107.09
39.4937	2280.49	44.8308	3184.76	44.0758	3037.36	43.9777	3072.23
39.6109	2256.93	44.8777	3033.69	44.1191	3139.2	44.0019	3033.54
39.6897	2360.3	44.8574	2993.31	44.134	3090.85	44.1153	3001.9
39.6984	2315.27	44.8799	3153.71	44.1489	3057.93	44.1727	3043.4
39.722	2285.54	44.8518	2959.47	44.3139	3054.75	44.226	2982.97
39.8109	2263.48	44.9094	3117.44	44.3738	3196.52	44.3064	3097.78
39.874	2316.29	44.9536	3087.52	44.3825	3142.91	44.3002	3148.38
39.9499	2352.85	45.0418	3052.1	44.3828	3105.87	44.3246	3038.08
40.0968	2388.74	45.0358	3008.58	44.4125	3033.5	44.3579	3003.7
40.1296	2409.78	45.0563	3087.5	44.4856	3052.02	44.4456	2982.07
40.273	2353.56	45.1567	2976.43	44.5882	3022.81	44.522	3029.32
40.3858	2416.32	45.1511	2931	44.6691	2970.61	44.6221	3125.48
40.3715	2360.7	45.2619	3031.38	44.624	2921.93	44.6365	3081.91
40.4963	2464.46	45.3012	3005.19	44.6477	2886.12	44.6451	3051.55
40.685	2449.93	45.3643	3086.04	44.7514	3007.81	44.7239	3013.05
40.8098	2495.62	45.3499	3042.58	44.8579	2968.84	44.7611	2979.47
40.851	2460.53	45.4227	3126.7	44.9167	2929.02	44.7527	2945.58
40.8102	2423.33	45.5167	3159.53	45.0223	2897.23	44.9287	2996.21
40.9781	2501.62	45.6591	3180.74	45.1017	2854.75	44.9615	2963.89
40.9563	2472.87	45.7452	3133.65	45.2627	2852.17	45.0308	2929.11
41.0876	2547.19	45.7719	3090.74	45.3583	2786.97	45.046	3020.13
41.2045	2582.81	45.8045	3044.6	45.4879	2743.12	45.1184	2893.01
41.2041	2632.73	45.8488	3000.89	45.5727	2779.42	45.075	2983.59
41.2738	2532.17	45.8913	2971.75	45.5849	2820.28	45.1005	2845.28
41.2635	2506.53	46.0871	2991.27	45.6521	2718.9	45.2124	2944.26
41.378	2584.25	46.0544	2947.11	45.6445	2669.05	45.2912	2908.57
41.4381	2666.38	46.0448	2911.12	45.8047	2800.32	45.353	2963.02
41.4384	2619.64	46.0666	2878.12	45.8078	2758.97	45.3817	2865.1
41.4232	2718.73	46.2447	3007.84	45.8013	2860.2	45.3967	2921.8
41.5118	2595.33	46.2449	2974.18	45.9414	2776.56	45.4033	2815.67
41.6204	2675.3	46.2451	2940.53	45.988	2735.66	45.4836	2778.44
41.5408	2638.33	46.239	2906.61	46.025	2685.51	45.6709	2767.23
41.7034	2714.45	46.4195	2936.14	46.1058	2633.81	45.718	2813.62
41.7749	2654.6	46.4261	2913.39	46.2742	2629.34	45.8348	2757.98
41.8657	2765.94	46.5385	2921.78	46.432	2621.73	45.9826	2719.18
41.8769	2726.21	46.5681	2883.92	46.4905	2564.37	46.0252	2767.29
41.8976	2696.67	46.5977	2845.35	46.4797	2534.28	46.004	2666.08
42.0588	2795.38	46.6461	2803.58	46.6292	2628.03	46.0927	2641.73
42.0378	2747.71	46.6966	2769.92	46.7721	2598.17	46.1478	2708.83
41.9892	2713.12	46.832	2893.22	46.7578	2544.67	46.1276	2767.31
42.1983	2827.63	46.8176	2846.01	46.7569	2688.6	46.1913	2583.78
42.184	2778.55	46.8252	2806.75	46.7498	2650.02	46.2507	2658.71
42.1647	2748.64	46.7985	2772.17	46.8009	2673.92	46.2438	2622.55
42.2565	2882.79	46.8867	2938.55	46.7865	2633.02	46.3029	2705.49
42.3295	2916.53	46.9203	2849.81	46.7867	2595.99	46.4196	2641.79
42.381	2870.4	46.9059	2810.09	46.8308	2576.04	46.4194	2610.39
42.494	2835.2	46.9497	2825.58	46.8164	2532.83	46.5767	2605.39
42.6341	2890.73	46.935	2832.72	46.8623	2685.3	46.654	2665.25
42.6436	2849.87	46.9353	2799.07	46.845	2637.77	46.7377	2476.86
42.74	2815.01	46.9347	2885.8	46.8306	2606.9	46.7274	2703.69
42.8426	2789.31	47.0374	2870.9	46.8905	2389.85	46.7704	2557.37
42.9008	2844.93	47.0672	2799.14	46.875	2522.99	46.7408	2512.85
42.9738	2887.93	47.0967	2773.03	46.8753	2485.95	46.7994	2510.66
42.9991	2932.1	47.0824	2723.96	46.8461	2463.32	46.7844	2462.4
43.1168	2959.72	47.0815	2860.83	46.9185	2597.66	46.829	2570.17
43.2463	2991.69	47.067	2835.59	46.9042	2543.14	46.8868	2448.13
43.2822	2941.21	47.1167	2866.42	46.9044	2506.1	46.8719	2398.93
43.3828	3017.86	47.1111	2821.17	46.9046	2469.06	46.8716	2365.2
43.4182	2974.86	47.1881	2707.82	46.8902	2439.23	46.8714	2331.46
43.4544	2944.42	47.214	2775.3	46.9449	2591.5	46.8585	2602.49
43.4933	2910.71	47.1703	2734.18	46.9335	2542.12	46.9139	2573.55
43.5949	3052.34	47.1839	2895.01	46.9337	2505.08	46.902	2530.45
43.5586	3001.04	47.3	2833.25	46.9339	2468.04	46.9017	2496.71
43.5588	2969.25	47.3244	2879.18	46.9342	2431.01	46.9015	2462.98
43.6459	3082.55	47.3158	2921.11	46.9779	2452.09	46.9013	2429.24
43.7634	3022.14	47.3812	2777.89	46.9475	2631.62	46.9467	2654.6
43.8076	2972.06	47.3903	2735.54	47.021	2592.01	46.9317	2604.94
43.8049	2942.89	47.4043	2829.49	46.992	2540.57	46.975	2502.2
43.8477	2919.98	47.4339	2791.2	46.9922	2503.53	46.96	2453
43.9099	3006.65	47.4342	2753.81	47.0673	2466.35	46.9323	2696.77
43.9854	2966.85	47.4344	2720.16	47.0631	2417.38	47.0046	2550.17
44.0092	2926.84	47.4262	2853.06	47.0618	2608.23	46.9896	2500.97
44.2031	2936.22	47.469	2809.16	47.0617	2631.51	46.9894	2467.24
44.3006	2940.28	47.4635	2751.36	47.0618	2618.61	46.9892	2433.5
44.3863	2900.9	47.4637	2717.71	47.0796	2574.17	46.9598	2412.88
44.5469	2867.28	47.4636	2738.87	47.0799	2537.13	47.0331	2439.42
44.6429	2835.76	47.4557	2823.28	47.0703	2511.62	47.0182	2390.22
44.7011	2881.38	47.4926	2791.49	47.1674	2581.2	47.018	2356.48
44.779	2922.2	47.4924	2818.74	47.1677	2538.51	47.0195	2603.58
44.8476	2865.49	47.4853	2781.12	47.1679	2501.47	46.9902	2592.81
44.8406	2824.13	47.5281	2739.46	47.1682	2464.44	47.0625	2456.86
44.9155	2776.03	47.5145	2797.01	47.1611	2423.03	47.0486	2566.39
44.9361	2757.05	47.5588	2757.74	47.1682	2458.12	47.0484	2532.66
45.0601	2827.63	47.5517	2718.48	47.1684	2421.08	47.0481	2498.92
45.0531	2786.97	47.5658	2801.01	47.1672	2611.93	47.0187	2480.18
45.199	2861.89	47.5807	2763.62	47.1671	2635.22	47.1205	2622.41
45.2698	2897.14	47.5736	2728.1	47.2024	2601.38	47.1189	2584.03
45.3601	2848.67	47.6546	2686.02	47.1969	2552.4	47.1071	2553.39
45.4372	2807.3	47.6842	2641.84	47.1971	2515.37	47.1068	2519.65
45.485	2772.95	47.7138	2588.79	47.1974	2478.33	47.1457	2488.27
45.5657	2738.36	47.7624	2534.16	47.1903	2438.72	47.1426	2510.77
45.6392	2694.42	47.817	2508.96	47.2331	2616.69	47.1504	2461.42
45.711	2649.24	47.9492	2475.64	47.226	2574	47.1518	2690.2
45.8069	2630.32	47.9049	2526.12	47.2263	2536.96	47.1604	2659.46
45.8735	2674.79	48.0375	2425.61	47.2265	2499.93	47.2245	2613.37
45.9763	2632.26	48.0817	2387.74	47.2194	2457.75	47.2244	2585.74
46.0785	2669.18	48.1155	2352.61	47.2563	2419.68	47.2388	2549.2
46.1049	2610.91	48.1555	2322.06	47.2565	2382.65	47.2385	2515.46
46.203	2651.66	48.3216	2329.74	47.2555	2533.28	47.2334	2477.04
46.2394	2686.94	48.3928	2368.43	47.2558	2496.24	47.2526	2429.61
46.1961	2599.07	48.4839	2400.63	47.256	2459.21	47.2524	2392.13
46.3591	2612.37	48.6196	2365.21	47.2473	2673.26	47.2522	2358.4
46.43	2642.02	48.5954	2324.09	47.2901	2624.19	47.2538	2605.49
46.4523	2592.94	48.7123	2389.97	47.2846	2576.04	47.2536	2577.86
46.5141	2572.46	48.7901	2348.89	47.2848	2539	47.2534	2544.13
46.5625	2523.51	48.8917	2311.69	47.2777	2500.42	47.2532	2510.39
46.6503	2525.08	48.9184	2269.34	47.3194	2624.38	47.2529	2476.66
46.6353	2591.23	48.9802	2231.47	47.3146	2461.47	47.2454	2439.64
46.6206	2587.08	49.0289	2185.89	47.3137	2598.69	47.2876	2397.2
46.6062	2560.44	49.0707	2154.34	47.3286	2550.84	47.283	2601.4
46.677	2479.81	49.1539	2138.2	47.3435	2508.16	47.2828	2573.77
46.6648	2552.15	49.2483	2175.85	47.3365	2460.32	47.2826	2540.03
46.7086	2575.2	49.2707	2223.01	47.3975	2580.13	47.2824	2506.3
46.6941	2550.48	49.3227	2117.83	47.4019	2533.05	47.2822	2472.56
46.6943	2516.83	49.3083	2075.77	47.4168	2499.3	47.282	2438.83
46.7383	2502.26	49.3891	2051.45	47.4684	2446.32	47.2744	2401.58
46.7232	2570.77	49.5732	2049.39	47.454	2401.57	47.3181	2364.33
46.7234	2537.11	49.7181	2097.75	47.541	2369.38	47.3119	2533.95
46.6943	2518.42	49.7117	2049.76	47.6668	2317.85	47.3043	2497.4
46.7674	2529.49	49.8436	2071.47	47.7061	2270.57	47.3407	2464.61
46.7531	2482.28	49.9275	2045.82	47.7886	2232.7	47.3405	2430.88
46.7525	2564.34	50.0417	2047.6	47.913	2275.03	47.3403	2397.14
46.7527	2530.69	50.108	2006.46	47.9442	2228.73	47.34	2363.41
46.7529	2503.58	50.1459	1977.27	47.9891	2281.2	47.3325	2325.92
46.7971	2462.48	50.3103	2009.13	48.1067	2197.35	47.3757	2441.93
46.7821	2524.89	50.4156	2059.45	48.1613	2167.89	47.3696	2402.68
46.7823	2491.24	50.5185	2013.86	48.151	2132.28	47.3705	2545.99
46.7818	2573.3	50.5577	2004.04	48.2658	2243.13	47.3703	2512.25
46.782	2539.65	50.7092	2017.34	48.2672	2281.2	47.3627	2474.53
46.7818	2564.55	50.7681	1979.7	48.3555	2214.84	47.3998	2544.82
46.8266	2430.06	50.7683	1946.98	48.5019	2206.35	47.3995	2511.09
46.8117	2473.27	50.7976	1938.1	48.6014	2164.95	47.3993	2477.35
46.8117	2463.97	50.9118	1969.21	48.6123	2111.45	47.3923	2523.93
46.812	2430.32	50.9925	1931.05	48.5905	2083.67	47.4287	2485.99
46.8116	2488.02	51.0618	1910.71	48.7038	2217	47.4284	2448.5
46.8115	2503.09	51.1887	1944.1	48.7401	2153.89	47.4478	2423.69
46.8117	2475.98	51.198	1905.37	48.8207	2084.51	47.4585	2567.94
46.8556	2465.19	51.2966	1877.43	48.9639	2063.22	47.4582	2534.2
46.8412	2435.32	51.4087	1934.41	48.9563	2110.42	47.4678	2503.28
46.8407	2511.29	51.5056	1888.9	49.1323	2060.52	47.4871	2465.33
46.8409	2477.63	51.5559	1852.74	49.2467	2018.24	47.4795	2422.46
46.841	2468.34	51.5463	1815.97	49.2786	2065.15	47.545	2371.17
46.8117	2469.79	51.669	1892.79	49.4108	1998.18	47.5953	2322.62
46.8819	2479.37	51.7337	1875.96	49.4879	2050.16	47.7537	2377.53
46.8702	2477.5	51.865	1922.17	49.5865	1997.25	47.7201	2272.8
46.8704	2449.94	51.8534	1964.55	49.7112	1954.43	47.7748	2332.65
46.87	2507.64	52.011	1878.39	49.8065	1931.93	47.6906	2241.87
46.8702	2473.99	52.0297	1905.63	49.8904	1969.09	47.8235	2430.25
46.9138	2518.89	52.1832	1874.5	49.9573	2005.48	47.8526	2390.9
46.8995	2470.28	52.3411	1941.33	50.0495	1934.6	47.9172	2306.32
46.9436	2451.11	52.3524	1899.03	50.1213	1909.29	47.8669	2348.73
46.9286	2494.79	52.3489	1867.37	50.1952	1970.8	48.055	2257.55
46.9289	2461.14	52.5032	1825.27	50.2553	1938.61	48.0131	2309.4
46.8996	2464.93	52.5313	1906.1	50.2898	1895.92	48.1495	2269.13
46.9871	2502.32	52.5315	1872.45	50.3548	1861.9	48.1809	2227.2
47.0049	2466.75	52.5144	1784.56	50.3225	1817.63	48.2612	2197.46
46.958	2477.41	52.6695	1843.26	50.4653	1920.1	48.3489	2167.49
46.9582	2443.75	52.631	1908.33	50.555	1945.23	48.4076	2199.83
46.9579	2501.45	52.716	1799.65	50.6427	1894.03	48.5318	2159.79
46.958	2486.07	52.7928	1835.39	50.656	1859.14	48.6183	2114.73
46.958	2476.78	52.8414	1760.06	50.758	1921.12	48.6987	2186.45
47.0378	2495.04	52.8957	1789.1	50.825	1883.4	48.7001	2157.71
47.0314	2447.79	53.0633	1785.26	50.9669	1829.64	48.8028	2185.84
47.0281	2506.24	53.1989	1766.77	50.9584	1877.92	48.8694	2140.47
47.0283	2472.58	53.2535	1802.78	51.1496	1842.94	48.934	2108.56
47.0284	2463.29	53.3504	1771.49	51.1393	1810.02	49.0221	2142.31
47.0285	2447.91	53.4499	1809.75	51.2634	1870.71	49.1096	2092.19
47.0457	2510.82	53.629	1784.45	51.3412	1827.5	49.0948	2069.93
47.1241	2455.23	53.702	1838.5	51.3225	1790.08	49.2413	2095.96
47.1194	2426.28	53.7223	1863.27	51.3299	1765.78	49.285	2056.14
47.1338	2457.27	53.9083	1850.94	51.5136	1823.1	49.2995	2026.25
47.134	2429.7	53.9068	1908.11	51.5342	1869.94	49.4314	2053.12
47.1338	2463.04	54.032	1826.06	51.6918	1828.66	49.519	2023.38
47.1339	2447.66	54.0832	1849.19	51.7976	1887.69	49.5823	1994.5
47.1341	2414.01	54.2118	1802.19	51.8564	1840.36	49.7298	1957.49
47.1339	2441.26	54.3429	1756.59	51.9079	1798.18	49.7635	1989.22
47.1337	2480.69	54.469	1723.62	51.9991	1765.34	49.8844	1931.41
47.1266	2441.89	54.5216	1765.78	52.1413	1771.95	49.8995	1999.08
47.1337	2470.82	54.6203	1684.26	52.2344	1740.06	49.9237	1972.38
47.1339	2437.16	54.6559	1730.37	52.1793	1707.14	50.051	1931.53
47.134	2427.87	54.6271	1647.73	52.3515	1799.73	50.1687	1910.98
47.134	2430.76	54.7776	1693.22	52.4175	1735.8	50.2275	1950.35
47.1692	2420.54	54.7438	1739.7	52.4429	1700.35	50.369	1914.67
47.1636	2376.04	54.8831	1640.25	52.4284	1665.47	50.4501	1884.39
47.1638	2354.57	55.0199	1683.56	52.589	1735.43	50.4993	1950.7
47.1632	2448.81	55.0503	1643.09	52.7004	1708.37	50.581	1906.71
47.1634	2415.16	55.0673	1613.44	52.8713	1704.05	50.7516	1907.87
47.1632	2442.41	55.1261	1579.47	53.0447	1696.51	50.8269	1895.51
47.1731	2423.74	55.141	1546.13	53.116	1738.77	50.9309	1912.12
47.1924	2453.34	55.1961	1652.12	53.1408	1785.62	50.9832	1866.51
47.1926	2425.32	55.2867	1690.53	53.1749	1686.56	51.055	1850.76
47.1924	2452.57	55.3935	1708.34	53.2863	1736.6	51.0992	1903.71
47.1926	2425.01	55.4513	1650.96	53.2718	1785.32	51.1638	1869.79
47.1923	2476.62	55.6093	1699.35	53.3942	1728.74	51.2304	1823.61
47.1852	2439.69	55.5949	1659.16	53.4425	1688.62	51.2302	1792.69
47.2275	2456	55.6626	1768.83	53.5179	1669.22	51.3332	1872.36
47.2219	2418.34	55.6824	1735.33	53.6257	1692.94	51.3773	1898.42
47.2217	2451.68	55.7854	1680.33	53.724	1657.37	51.5088	1852.24
47.2219	2418.03	55.8507	1632.76	53.841	1674.73	51.6169	1829.3
47.222	2408.74	55.7849	1763.35	53.9188	1635.53	51.6991	1859.54
47.2221	2387.26	56.0188	1667.11	53.8927	1606.83	51.6846	1888.35
47.2223	2353.61	56.0597	1712.85	54.104	1651.86	51.7866	1808.25
47.2144	2446.45	56.0489	1752.51	54.273	1646.7	51.8303	1767.77
47.2572	2394.65	56.1737	1639.04	54.3884	1594.71	51.9156	1843.41
47.2513	2392.78	56.2576	1690.63	54.4596	1570.46	52.0062	1813.44
47.2511	2426.12	56.2688	1774.96	54.613	1586.46	52.1672	1799.88
47.2512	2416.83	56.2617	1738.03	54.7269	1628.61	52.2145	1768.26
47.2514	2383.17	56.2695	1654.32	54.8366	1648.5	52.2254	1745.07
47.2512	2422.6	56.3425	1706.23	54.9174	1603.23	52.3575	1803.19
47.266	2391.3	56.4014	1669.3	54.903	1564.01	52.467	1755.66
47.2805	2413.42	56.4338	1649.1	54.9851	1541.09	52.6351	1726.87
47.2806	2398.52	56.4892	1705.74	55.093	1610.53	52.635	1702.97
47.2954	2371.44	56.6108	1652.69	55.02	1583.68	52.7708	1766.95
47.3443	2357.95	56.6583	1625.09	55.2424	1598.5	52.9108	1792.98
47.3508	2399.17	56.7197	1583.87	55.3087	1565.16	52.9354	1759.25
47.3539	2376.39	56.8122	1641.18	55.3423	1545.1	53.001	1719.91
47.3435	2371.85	56.8124	1610.8	55.4443	1619.48	53.0814	1700.94
47.373	2329.79	56.9249	1597.23	55.4884	1578.54	53.1915	1736.81
47.3457	2289.24	57.0473	1573.84	55.5427	1601.4	53.294	1750.88
47.3752	2252.23	57.0915	1540.53	55.5465	1651.58	53.3084	1718.09
47.4815	2368.23	57.1093	1512.69	55.6233	1543.81	53.35	1679.4
47.4712	2350.01	57.1941	1554.18	55.6494	1591.95	53.4922	1675.81
47.4568	2306.54	57.2823	1511.54	55.6792	1507.04	53.5573	1726.56
47.5632	2272.25	57.3952	1450.69	55.7052	1559.67	53.6014	1751.5
47.5802	2337.17	57.4434	1554.14	55.8062	1601.29	53.7329	1705.04
47.574	2290.81	57.4436	1518.24	55.8393	1643.62	53.809	1663.82
47.5742	2257.15	57.4438	1489.64	55.9102	1542.38	53.9962	1684
47.5885	2323.37	57.4431	1595.27	55.9129	1591.15	54.1699	1696.41
47.5885	2314.08	57.5564	1460.17	55.9398	1493.62	54.2307	1725.74
47.5742	2259.7	57.6994	1481.98	55.9686	1567.88	54.3197	1658.29
47.5743	2249.93	57.8328	1436.28	55.9978	1579.44	54.3157	1607.68
47.6398	2311.46	57.9576	1407.52	56.074	1581.93	54.4056	1602.08
47.6522	2271.73	58.0097	1452.68	56.1322	1625.04	54.479	1638.07
47.6619	2287.73	58.0304	1495.84	56.1618	1576.89	54.5814	1619.44
47.6618	2302.8	58.1802	1458.66	56.2353	1535.07	54.7035	1644.61
47.6619	2293.51	58.3094	1424.98	56.3875	1500.11	54.7764	1604.95
47.6621	2259.86	58.427	1389.35	56.4163	1463.83	54.8727	1651.82
47.6544	2321.78	58.5591	1376.33	56.5575	1511.15	55.0191	1605.25
47.6619	2292.58	58.5588	1424.24	56.5756	1477.72	55.0114	1560.58
47.6985	2282.51	58.7224	1394.87	56.7474	1562.46	55.1348	1634.82
47.6841	2240.45	58.8491	1423.77	56.7039	1509.61	55.2232	1591.38
47.7283	2201.19	58.9987	1423.18	56.6894	1488.01	55.3393	1566.82
47.7204	2290.75	59.0869	1389.09	56.8212	1471.18	55.3981	1609.56
47.713	2303.48	59.083	1343.92	56.8502	1519.45	55.4793	1644.9
47.7571	2276.4	59.2124	1431.24	56.8063	1509.24	55.5186	1683.8
47.7499	2249.79	59.2336	1385.21	56.8819	1601.83	55.5575	1556.08
47.7422	2311.01	59.3654	1415.69	56.8646	1552.86	55.6127	1626.15
47.7865	2257.46	59.4439	1370.57	56.8351	1592.94	55.6205	1585.94
47.7789	2298.31	59.4937	1337.04	56.9292	1526.33	55.6933	1534.99
47.7717	2285.27	59.5909	1312.59	57.011	1546.17	55.7522	1587.94
47.8084	2261.93	59.598	1271.08	57.1236	1489.81	55.7081	1548.7
47.8081	2313.54	59.6787	1348.56	57.1719	1571.12	55.818	1564.64
47.8083	2279.89	59.762	1310.69	57.2015	1527.91	55.7525	1631.52
47.8009	2289.81	59.8087	1349.57	57.2163	1492.71	55.8254	1591
47.8376	2273.51	59.9254	1323.74	57.2091	1482.24	55.937	1637.74
47.8378	2247.36	59.9963	1362.99	57.2508	1597.26	55.9865	1590.8
47.8302	2294.53	60.1139	1321.26	57.238	1542.02	55.9935	1550.03
47.8914	2257.87	60.0701	1287.96	57.2749	1491.61	56.0303	1570.31
47.9076	2213.82	60.2605	1326.49	57.3797	1452.29	56.0307	1640.36
47.9504	2185.42	60.2959	1307.41	57.5012	1416.14	56.0451	1603.35
48.0282	2223.28	60.4911	1312.43	57.6477	1452.93	56.0741	1564
48.115	2177.9	60.642	1292.77	57.8082	1412.08	56.1037	1602.61
48.2727	2155.51	60.657	1254.44	57.8807	1372.78	56.1326	1559.04
48.3217	2119.87	60.6835	1233.31	58.004	1417.36	56.1404	1622.76
48.317	2081.66	60.8094	1326.8	58.0995	1389.68	56.206	1584.59
48.4605	2157.38	60.839	1284.72	58.1325	1453.17	56.3302	1540.57
48.5831	2121.52	60.7595	1267.51	58.2122	1413.42	56.3909	1496.53
48.6147	2086.8	61.016	1295.86	58.1833	1365.58	56.5152	1534.17
48.7609	2108.3	61.1904	1309.78	58.3477	1399.66	56.6008	1508.28
48.7855	2073.4	61.2246	1270.23	58.3878	1424.74	56.6887	1532.19
48.871	2057.12	61.2995	1227.88	58.5246	1397.47	56.7434	1500.93
48.9731	2012.95	61.3906	1194.49	58.6809	1383.58	56.8416	1560.74
49.1031	2006.41	61.4005	1279.42	58.7543	1346.03	56.9207	1509.34
49.2114	1974.09	61.4865	1231.86	58.8538	1306.25	56.9623	1474.01
49.1907	1937.23	61.464	1186.06	58.828	1259.62	56.9858	1442.75
49.2014	1890.61	61.5219	1301.03	58.8282	1228.75	57.1393	1490.1
49.3764	2003.14	61.5661	1263.87	59.0158	1331.48	57.1664	1445.6
49.4734	1948.45	61.6512	1252.21	59.097	1313.94	57.1718	1536.21
49.492	1903.58	61.7762	1283.23	59.2228	1332.92	57.3106	1484.51
49.4652	1854.97	61.8742	1239.58	59.2767	1298.71	57.3323	1440.24
49.5438	2015.13	62.0099	1247.66	59.4278	1329.06	57.3676	1406.21
49.5669	1975.09	62.1281	1294.38	59.5742	1325.97	57.4351	1507.02
49.4799	1833.47	62.2482	1242.01	59.633	1282.76	57.508	1447.16
49.6746	1922.74	62.314	1264.44	59.6697	1269.65	57.5663	1413.57
49.6443	1881.85	62.3939	1219.15	59.7938	1319.8	57.6719	1393.99
49.8265	1932.42	62.5357	1252.56	59.8443	1272.84	57.7858	1409.63
49.8601	1896.29	62.6244	1217.51	59.9806	1294.34	57.7814	1369.73
49.9774	1870.28	62.5962	1174.65	60.1014	1291.25	57.9615	1408.44
50.1237	1890.26	62.6776	1281.76	60.2273	1292.33	57.9911	1458.39
50.2033	1860.31	62.7189	1246.98	60.3503	1280.6	58.006	1498.69
50.3553	1836.55	62.8012	1222.29	60.394	1311.57	58.1079	1405
50.4164	1902.88	62.9674	1245.46	60.5404	1309	58.1077	1385.13
50.4264	1858.71	63.0812	1206.61	60.6139	1268.49	58.3085	1385.49
50.5046	1833.47	63.2159	1162.3	60.7749	1269.26	58.3292	1351.36
50.6802	1850.65	63.2471	1208.75	60.8007	1234.15	58.2976	1324.44
50.8073	1805.74	63.391	1178.15	60.7753	1199.43	58.4736	1377.89
50.8705	1853.1	63.3995	1225.55	60.9799	1253.96	58.5291	1352.6
51.0191	1879.98	63.5091	1118.4	61.1629	1252.67	58.6667	1345.87
51.0311	1914.8	63.5317	1187.1	61.2344	1286.16	58.7917	1327.69
51.1077	1841.32	63.4879	1154.86	61.3314	1228.75	58.7805	1290.79
51.1908	1801.02	63.6488	1224.94	61.375	1279.16	58.8689	1380.42
51.2955	1771.77	63.7421	1166.97	61.5041	1234.92	58.8398	1413.56
51.3342	1831.29	63.752	1135.18	61.6019	1279.68	59.021	1353.81
51.445	1792.03	63.8601	1209.48	61.7187	1217.53	59.1064	1324.58
51.5074	1832.07	63.942	1243.12	61.8768	1214.86	59.186	1371.45
51.5835	1865.92	64.0039	1196.84	61.844	1188.63	59.2687	1321.8
51.5728	1903.58	64.0628	1160.93	62.0583	1246.24	59.3193	1302.69
51.6888	1818.51	64.2358	1171.56	62.0781	1209.21	59.4751	1337.9
51.8027	1810.1	64.2262	1142.11	62.2465	1203.29	59.4874	1296.54
51.866	1839.55	64.4158	1168.72	62.3067	1162.09	59.5807	1289.99
51.9395	1789.53	64.4517	1140.27	62.3561	1235.95	59.7102	1319.42
51.9543	1754.24	64.622	1164.95	62.382	1298.5	59.8055	1337.82
52.0131	1726.43	64.7882	1166.47	62.4832	1196.54	59.853	1275.64
52.1741	1721.29	64.961	1153.67	62.6146	1240.6	59.8341	1232.88
52.2207	1760.84	65.046	1102.55	62.6192	1295.56	59.9667	1362.22
52.3921	1758.01	65.0136	1073.27	62.7076	1196.02	59.9665	1328.48
52.496	1750.74	65.15	1148.65	62.795	1272.48	60.0311	1293.42
52.6032	1769.28	65.2919	1127.62	62.8597	1214.56	60.1104	1267.33
52.6844	1716.08	65.4041	1173.85	62.8093	1324.43	60.2006	1318.68
52.716	1686.24	65.5305	1143.29	62.8687	1187.6	60.3866	1298.7
52.8622	1710.43	65.7025	1132.97	63.0223	1207.92	60.56	1305.16
53.0048	1684.33	65.7935	1115.2	63.1448	1181.58	60.5517	1279.86
53.1699	1658.54	65.8896	1180.93	63.2918	1157.77	60.7129	1309.68
53.1756	1690.44	65.8197	1148.85	63.4623	1172.92	60.7963	1275.88
53.3262	1642.77	65.8633	1218.01	63.5933	1184	60.8259	1243.71
53.3705	1682.83	65.9956	1171.25	63.6741	1143.11	60.9137	1316.06
53.4702	1628.05	66.044	1130.38	63.7084	1111.99	60.9909	1282.04
53.5421	1728.69	66.2062	1104.22	63.8497	1147.48	61.0866	1241.53
53.4918	1684.84	66.2451	1139.8	63.8792	1111.09	61.2469	1259.24
53.492	1658.19	66.3627	1093.36	64.0474	1135	61.1809	1237.8
53.7176	1699.66	66.4504	1139.39	64.1716	1173.2	61.4298	1247.21
53.8516	1670.41	66.4355	1182.39	64.2971	1137.19	61.5908	1252.98
53.8581	1636.69	66.563	1108.05	64.4581	1120.73	61.7005	1233.67
54.0337	1649.31	66.641	1146.37	64.6323	1105.3	61.7959	1264.14
54.0339	1621.27	66.8135	1162.26	64.8277	1126.9	61.8541	1220.42
54.1593	1585.12	66.8754	1185.12	64.9842	1144.26	62.0591	1226.39
54.2094	1636.69	66.9848	1154.87	64.9186	1111.47	62.2201	1227.2
54.1367	1553.03	67.1167	1127.39	65.0792	1175.26	62.3447	1242.22
54.3527	1661.28	67.2455	1095.03	65.1783	1135.39	62.4162	1208.21
54.3851	1626.41	67.445	1090.51	65.1998	1088.01	62.4834	1185.55
54.4497	1597.06	67.5748	1129.22	65.3106	1163.32	62.6056	1224.61
54.4148	1565.65	67.5581	1064.41	65.3479	1123.3	62.7101	1167.43
54.6048	1617.84	67.6951	1089.23	65.4163	1102.83	62.9077	1164.07
54.7122	1607.71	67.7666	1050.75	65.517	1172.92	62.9665	1194.88
54.8934	1606.71	67.8586	1083.99	65.4454	1133.08	63.1171	1199.58
55.0586	1608.18	67.9273	1044.09	65.6646	1188.63	63.3032	1197.4
55.0344	1571.72	67.9177	1011.06	65.6915	1114.9	63.4786	1159.48
55.0444	1544.62	68.0491	1106.86	65.7477	1163.66	63.4721	1129.36
55.2343	1612.39	68.2309	1115.89	65.8748	1128.17	63.6395	1143.35
55.3708	1632.95	68.2646	1154.03	65.9719	1219.15	63.8226	1154.62
55.4247	1589.29	68.2832	1193.29	65.987	1145.15	63.9033	1187.67
55.4985	1500.18	68.3508	1059.29	66.06	1164.45	64.0286	1161.18
55.5273	1573.09	68.3282	1027.82	66.1579	1113.19	64.1862	1174.91
55.4836	1538.51	68.4157	1110.25	66.1776	1084.47	64.2593	1161.49
55.5567	1547.97	68.5181	1147.91	66.2945	1122.79	64.3911	1167.14
55.5424	1498.43	68.5913	1167.99	66.368	1076.49	64.4592	1124.04
55.5426	1464.78	68.7643	1170.21	66.3438	1038.94	64.4841	1093.79
55.6186	1480.95	68.8789	1144.39	66.3537	1015.79	64.675	1116.82
55.6446	1547.23	68.8668	1207.77	66.533	1102.21	64.748	1165.73
55.6009	1511.24	68.9579	1171.67	66.7249	1116.1	64.8546	1162.53
55.6764	1599.86	69.0534	1145.13	66.8213	1157.77	64.9056	1119.32
55.703	1562.69	69.1899	1123.58	66.8875	1095.27	64.9685	1105.77
55.767	1469.14	69.2298	1083.75	66.9244	1058.49	65.0923	1131.65
55.7977	1530.37	69.3058	1048.53	67.0632	1094.11	65.1862	1118.55
55.7913	1488.3	69.4542	1071.93	67.1848	1084.93	65.2832	1138.91
55.8054	1579.16	69.5242	1031.97	67.2948	1116.1	65.4163	1096
55.8933	1567.6	69.6771	1076.06	67.3562	1060.55	65.3956	1059.55
55.8857	1612.2	69.6285	1027.59	67.3931	1015.28	65.5746	1126.96
55.8936	1516.35	69.7565	1107.3	67.3933	982.616	65.6594	1097.66
55.8938	1482.69	69.938	1101.3	67.5465	1056.3	65.7358	1143.01
55.9226	1564.05	70.073	1091.32	67.6857	1037.4	65.8497	1101.8
55.958	1511.24	70.1729	1055.82	67.855	1047.1	65.8787	1069
55.9452	1464.26	70.344	1034.1	67.938	1012.02	65.8786	1039.02
55.9813	1538.62	70.4397	1083.85	68.0598	1076.64	66.0342	1114.1
56.011	1477.4	70.4402	995.669	68.0663	1040.48	66.0403	1156.18
56.0542	1584.08	70.4986	1037.96	68.0958	1008.08	66.1462	1056.95
56.0984	1544.58	70.5863	1089.68	68.2565	1058.66	66.1566	1022.2
56.1572	1505.9	70.6451	1057.56	68.2568	1013.48	66.2925	1106.21
56.1574	1468.4	70.7817	1100	68.4236	1083.69	66.3446	1129.62
56.295	1595.36	70.9528	1105.42	68.403	1033.43	66.4718	1100.97
56.23	1552.53	71.0322	1065.49	68.5655	1129.11	66.6431	1100.44
56.245	1504.85	71.0726	1037.36	68.554	1079.06	66.6253	1067.82
56.3963	1504.04	71.2198	1081.44	68.6655	1190.17	66.6041	1028.7
56.4415	1454.59	71.3536	1107.69	68.6892	1149.12	66.7865	1089.78
56.4424	1532.08	71.4223	1069.35	68.8269	1136.16	66.939	1068.12
56.4499	1503.76	71.5219	1045.65	68.8711	1088.63	67.0471	1100.51
56.4648	1461.97	71.6899	1071.4	68.9256	1063.41	67.1021	1064.93
56.5587	1509.25	71.7418	1096.21	68.9789	1022.48	67.2914	1078.97
56.5381	1450.98	71.7804	1030.86	69.0718	1100.89	67.4332	1042.38
56.5966	1459.17	71.7978	995.566	69.1055	1063.32	67.4929	1105.36
56.5965	1474.23	71.9356	1074.24	69.213	1031.57	67.4963	1071.63
56.5967	1440.58	71.97	1030.92	69.3543	1060.55	67.5473	1039.31
56.589	1504.85	72.1189	1075.54	69.5351	1030.2	67.6212	1151.77
56.6258	1471.2	72.0762	999.123	69.567	989.946	67.6685	1100.82
56.6399	1549.75	72.188	1042.29	69.7087	1038.02	67.7965	1096.51
56.684	1520.17	72.2141	1088.84	69.7124	995.512	67.8256	1058.57
56.7502	1478.94	72.2937	1025.45	69.8815	1027.11	67.8798	1034.55
56.7358	1438.28	72.4011	999.868	69.9111	976.957	68.0337	1047.2
56.7647	1504.65	72.5077	1040.65	70.0882	1015.11	68.0303	1016.9
56.8381	1464.34	72.6579	1064.93	70.0136	969.499	68.1381	1101.57
57.0066	1440.38	72.7701	1034.21	70.2622	1010.01	68.2209	1072.22
57.058	1410.7	72.7573	996.2	70.3206	1042.54	68.4055	1094.56
57.1486	1370.27	72.9263	1060.05	70.4467	1001.6	68.4639	1078.26
57.2213	1435.87	73.0169	1025	70.6284	984.93	68.5214	1129.44
57.1531	1415.61	73.1676	1038.51	70.672	1025.05	68.6022	1185.68
57.3698	1419.54	73.2965	1073.51	70.7864	991.103	68.6422	1216.21
57.4722	1379.47	73.3872	1096.58	70.8558	1033.97	68.5577	1081.65
57.5007	1342.3	73.4939	1050.76	70.9064	997.276	68.7969	1207.8
57.5051	1314.65	73.5234	1015.35	71.0168	1063.41	68.8657	1184.32
57.6105	1427.18	73.719	1050.16	71.0961	1086.78	68.9389	1175.9
57.6412	1391.31	73.8243	1099.22	71.2383	1100.89	68.9972	1149.2
57.6219	1365.13	73.8799	1049.29	71.272	1057.77	69.0116	1109.84
57.7503	1438.61	74.0142	1013.21	71.3455	1012.71	69.0804	1078.13
57.8486	1401.24	74.1517	1062.95	71.3721	971.35	69.2353	1091.41
57.9945	1361.56	74.1826	1020.07	71.463	943.265	69.2853	1065.31
58.0279	1323.47	74.2526	1084.75	71.6114	965.09	69.4489	1063.69
58.1813	1376.66	74.3282	1051.61	71.7848	990.074	69.5298	1100.94
58.1842	1336.53	74.3405	1085.67	71.9605	973.614	69.6408	1060.29
58.1493	1300.63	74.4202	1011.62	72.1507	990.074	69.6112	1022.24
58.3392	1368.87	74.5644	1048.12	72.2873	998.819	69.6404	1008.75
58.379	1342.7	74.6929	1032.67	72.4114	970.116	69.685	1104.34
58.3981	1308.34	74.859	1046.94	72.5753	986.731	69.8079	1036.09
58.5498	1385.04	74.7956	1012.67	72.7526	981.501	69.9877	1034.11
58.5149	1360.93	74.9439	1091.17	72.9264	1011.47	70.1426	1053.41
58.6757	1396.92	75.1178	1080.39	72.8534	978.758	70.2128	1022.14
58.6686	1358.82	75.2841	1068.21	73.1022	988.017	70.2845	998.553
58.7493	1321.2	75.4176	1106.64	73.2706	988.403	70.406	1037.8
58.7202	1295.72	75.5353	1155.92	73.4182	958.476	70.4225	997.239
58.9266	1331.79	75.6161	1129.38	73.5812	982.285	70.5117	1050.37
58.9452	1366.25	75.6715	1183.03	73.7316	996.761	70.6212	1005.41
59.115	1366.33	75.7128	1146.56	73.8489	971.813	70.7235	973.516
59.2204	1375.79	75.8444	1141.89	73.9754	1025.4	70.8073	1009.35
59.2762	1332.88	75.9533	1155.5	74.0203	982.726	70.9685	1005.15
59.335	1297.36	76.0415	1122.76	74.1709	987.331	71.1367	1042.46
59.5049	1280.16	76.0763	1186.88	74.2249	1033.87	71.2653	1014.65
59.4964	1244.54	76.0413	1147.07	74.2923	1069.29	71.4483	1012.58
59.5962	1328.28	76.2095	1222.41	74.3841	1004.33	71.4413	1054.04
59.7463	1278.2	76.2558	1240.51	74.5658	1029.17	71.5909	993.276
59.7745	1247.35	76.3721	1184.67	74.7415	1023	71.6606	1020.35
59.8863	1309.67	76.3786	1146.54	74.8692	998.158	71.7634	1070.69
60.0157	1290.82	76.3886	1109.61	74.983	1037.78	71.6896	978.182
60.086	1254.56	76.5398	1168.85	75.1441	1012.71	71.8583	1024.6
60.0938	1222.67	76.6046	1123.41	75.1261	976.443	71.9368	976.039
60.249	1273.39	76.6534	1099.29	75.3184	1005.3	71.9236	935.352
60.3292	1237.69	76.7909	1149.12	75.4151	997.276	72.0511	1044.47
60.3017	1215.1	76.7943	1115.15	75.4939	1032.46	72.0631	1013.39
60.4477	1272.59	76.9667	1177.75	75.6285	1047.27	72.2413	1020.45
60.5138	1241.39	76.9603	1152.52	75.7721	1084.58	72.1972	987.642
60.5941	1276.79	77.0791	1219.8	75.7515	1043.57	72.419	1038.75
60.6558	1240.62	77.1362	1170.56	75.868	1124.97	72.4514	1071.09
60.776	1208.93	77.2864	1123.79	75.8736	1163.94	72.5652	1004.48
60.9352	1239.74	77.2912	1081.79	76.0351	1101.29	72.6122	1035.97
61.1155	1229.4	77.3905	1154.93	76.044	1076.49	72.7349	992.14
61.253	1246.79	77.537	1174.85	76.2048	1112.63	73.0802	967.883
61.297	1225.61	77.7275	1188.84	76.2783	1071.35	73.0508	947.496
61.4707	1211.29	77.7713	1221.92	76.3137	1028.14	73.2645	1043.12
61.5754	1192.19	77.9036	1175.72	76.3519	996.761	73.2883	1003.76
61.7246	1201.92	78.0776	1154.73	76.4964	1048.72	73.3737	1074.06
61.8642	1159.61	78.0945	1139.7	76.6854	1039.87	73.5051	1030.38
61.9173	1131.43	78.2492	1181.54	76.7471	1009.62	73.6285	998.199
62.0307	1201.23	78.314	1211.17	76.7963	1102.21	73.766	1040.14
62.0147	1166.02	78.4315	1187.31	76.7902	1139.25	73.8939	1004.67
62.2194	1198.62	78.6073	1203.18	76.8834	1053.86	74.0353	1013.26
62.3218	1210.89	78.79	1210.33	76.9081	1015.02	74.193	1004.27
62.3543	1167.14	78.7977	1249.42	77.0541	1065.18	74.3208	1038.08
62.4205	1143.58	78.9191	1182.32	77.0835	1052.83	74.4829	1024.21
62.5856	1168.36	79.0326	1212.61	77.1858	1081.64	74.512	996.667
62.6145	1217.9	79.0617	1243.29	77.2553	1037.4	74.6603	1043.62
62.7078	1136.57	79.1988	1215.69	77.3502	1012.09	74.6175	1003.99
62.7649	1167.77	79.3844	1239.03	77.4273	1081.38	74.7893	1059.85
62.8765	1135.57	79.5456	1252.56	77.4055	1059	74.8891	1022.44
63.0069	1158.23	79.6745	1217.48	77.6168	1109.79	75.0779	1056.69
63.163	1165.09	79.6927	1179.62	77.5371	1077.52	75.1959	1030.8
63.3025	1221.41	79.8161	1266.49	77.7533	1151.59	75.308	1066.77
63.3203	1180.6	79.9319	1231.46	77.7711	1110.24	75.4962	1064.75
63.4441	1145.62	79.8832	1199.68	77.8445	1079.45	75.5215	1104.55
63.537	1178.17	79.9121	1275.4	77.8636	1034.31	75.5986	1054.77
63.5521	1105.02	80.0883	1231.62	77.9662	1126.22	75.6904	1109.96
63.6209	1139.98			77.9465	1157.77	75.6793	1082.19
63.6395	1171.63			78.1371	1106.07	75.8247	1154.89
63.7715	1128.51			78.2514	1086.16	75.799	1109.15
63.9617	1149.19			78.3208	1125.19	75.941	1189.77
64.11	1106.82			78.4023	1165.7	75.992	1229.98
64.2068	1090.7			78.4226	1099.13	76.119	1179.26
64.3484	1114.14			78.5322	1128.45	76.1646	1212.3
64.3423	1157.61			78.5906	1162.4	76.3101	1167.65
64.5247	1130.58			78.7226	1115.33	76.375	1139.24
64.4744	1090.3			78.7516	1154.68	76.4192	1192.66
64.6937	1133.3			78.9206	1159.17	76.4979	1136.45
64.8401	1140.08			79.0495	1115.24	76.6416	1119.3
64.8696	1102.92			79.1958	1132.73	76.6235	1090.09
64.9886	1056.65			79.2789	1113.79	76.709	1189.9
65.1129	1048.8			79.3227	1123.82	76.7498	1153.93
65.2735	1053.84			79.4254	1091.41	76.8322	1108.4
65.3039	1100.9			79.595	1127.52	77.0058	1142.42
65.4846	1066.93			79.6812	1148.51	77.1802	1163.84
65.4698	1092.17			79.787	1127.34	77.3228	1133.08
65.5871	1060.39			79.8662	1163.06	77.3705	1163.31
65.665	1103.39			79.9589	1107.82	77.4286	1092.69
65.7297	1147.95			79.9812	1160.85	77.5021	1139.44
65.7328	1181.44			80.0645	1112.5	77.5609	1170.84
65.842	1108.33					77.6923	1127.29
65.8877	1148.79					77.6394	1087.73
65.9238	1072.07					77.648	1067.78
66.0187	1103.97					77.8024	1167.95
65.9965	1140.78					77.8937	1146.53
66.1823	1075.03					77.9621	1185.62
66.2941	1044.23					78.0291	1132.85
66.3732	1091.5					78.0142	1102.98
66.5281	1073.07					78.1582	1191.56
66.5973	1050.34					78.3223	1210.99
66.7253	1061.56					78.3225	1240.79
66.802	1074.88					78.5037	1192.18
66.9603	1054.12					78.5123	1155.08
67.1241	1076.28					78.6508	1232.81
67.1146	1036.08					78.6589	1193.05
67.1238	1126.76					78.767	1157.37
67.3064	1076.02					78.8859	1202.23
67.3146	1037.02					78.969	1155.44
67.4069	1001.76					79.0541	1192.42
67.4792	1056.3					79.0832	1162.2
67.49	1086.56					79.2315	1210.96
67.6572	1041.22					79.4033	1187.16
67.6516	1000.56					79.4785	1162.98
67.8253	1046.68					79.5492	1241
67.9294	1038.42					79.5763	1201.65
67.9701	1094.79					79.7128	1183.87
67.9952	1062.26					79.8741	1230.98
68.1051	1036.39					79.9325	1201.71
68.1878	1075.34					79.9987	1248.81
68.264	1036.22					80.0059	1229.83
68.4061	1055.45
68.4632	1128.16
68.3975	1095.91
68.5895	1164.82
68.6319	1072.19
68.573	1126.76
68.6902	1107.36
68.7927	1103.51
68.8076	1068.92
68.8224	1032.7
68.8481	1137.98
68.9585	1114.14
69.0845	1053.33
69.1148	1101.52
69.1056	1008.51
69.254	1066.81
69.4048	1064.5
69.51	1093.81
69.627	1109
69.6608	1065.46
69.7104	1038.89
69.8552	1035.46
69.9236	977.564
70.1123	976.085
70.0965	947.276
70.2006	1021.79
70.3158	990.277
70.4514	963.752
70.5647	991.212
70.6314	1023.8
70.6653	957.292
70.8038	989.81
70.7698	957.559
70.91	1007.85
70.9796	959.429
71.0481	936.76
71.1502	986.187
71.2558	954.007
71.2965	1000.09
71.4197	974.759
71.3482	935.357
71.5422	1038.7
71.56	1001.68
71.5644	971.314
71.7484	968.109
71.8287	944.472
71.9211	992.458
72.0514	972.516
72.1895	987.94
72.2483	952.418
72.2841	920.835
72.278	891.188
72.4385	969.431
72.5114	1019.26
72.6183	978.926
72.591	932.693
72.5853	910.819
72.6871	1017.85
72.8666	991.796
72.8908	954.755
72.8487	930.45
73.0322	1005.37
73.1374	987.59
73.307	986.849
73.2919	944.071
73.3464	928.58
73.4455	992.708
73.4779	958.494
73.6243	958.494
73.7704	1000.09
73.9399	984.134
74.0341	968.309
74.1736	999.54
74.2919	938.863
74.4423	987.161
74.4734	955.689
74.5228	1008.41
74.6423	973.281
74.7515	945.173
74.8243	1021.31
74.7806	980.929
75.0021	1007.37
75.0877	1025.8
75.1742	983.422
75.2198	972.516
75.3191	1012.9
75.3729	1065.06
75.38	1107.13
75.5413	1059.92
75.6288	1109
75.7003	1162.71
75.7166	1121.15
75.8699	1179.34
75.8043	1130.96
75.9722	1208.79
76.0794	1152
76.1703	1124.89
76.2877	1088.43
76.3552	1058.33
76.4927	1075.81
76.5591	1117.1
76.703	1155.36
76.7261	1200.61
76.712	1116.48
76.8795	1149.96
76.8872	1185.65
77.0298	1134.37
77.144	1089.6
77.3158	1119.75
77.2977	1087.03
77.4439	1127.69
77.4734	1085.63
77.5175	1056.65
77.5616	1030.85
77.7035	1079.08
77.6729	1020.19
77.8537	1130.61
77.8637	1094.04
78.0442	1099.18
78.2258	1092.54
78.2406	1061.14
78.4102	1091.24
78.4202	1064.13
78.4801	1162.09
78.5125	1128.16
78.5858	1105.02
78.5568	1063.19
78.7358	1120.45
78.703	1087.5
78.8197	1152
78.9311	1129.56
79.0979	1142.74
79.1881	1108.73
79.3044	1154.49
79.3583	1176.12
79.5006	1123.25
79.6252	1101.05
79.7763	1117.41
79.7337	1070.67
79.7279	1053.84
79.8611	1160.41
79.9177	1129.56
79.9907	1162.28

## Sheet: Fig. 2b
Cu-NOC-673		Cu-NOC-773		Cu-NOC-973		Cu-NOC-1173		NOC-973
2 Theta (degree)	Intensity (a.u.)	2 Theta (degree)	Intensity (a.u.)	2 Theta (degree)	Intensity (a.u.)	2 Theta (degree)	Intensity (a.u.)	2 Theta (degree)	Intensity (a.u.)
2285.76	45.3445	2285.76	84.3407	2285.76	94.3165	2285.76	121.523	2285.76	83.4338
2284.3	47.1582	2284.3	70.7374	2284.3	97.944	2284.3	119.709	2284.3	90.6889
2282.83	56.215	2282.83	65.2819	2282.83	96.1095	2282.83	121.497	2282.83	85.2292
2281.36	63.4549	2281.36	92.4628	2281.36	85.2108	2281.36	128.723	2281.36	79.7718
2279.89	47.1277	2279.89	87.0051	2279.89	94.2555	2279.89	128.695	2279.89	94.2555
2278.43	57.9909	2278.43	92.423	2278.43	96.0474	2278.43	139.541	2278.43	85.1741
2276.96	59.7902	2276.96	89.6853	2276.96	97.8385	2276.96	137.699	2276.96	83.3439
2275.49	65.2116	2275.49	105.969	2275.49	90.5717	2275.49	143.103	2275.49	85.1374
2274.02	68.8197	2274.02	81.497	2274.02	86.9301	2274.02	143.072	2274.02	79.6859
2272.55	45.2663	2272.55	92.3433	2272.55	101.397	2272.55	133.988	2272.55	77.8581
2271.08	43.4463	2271.08	67.8849	2271.08	106.806	2271.08	119.477	2271.08	79.6516
2269.61	65.1554	2269.61	84.1591	2269.61	94.1134	2269.61	112.212	2269.61	86.8739
2268.14	59.7129	2268.14	73.2841	2268.14	99.5216	2268.14	117.616	2268.14	86.8552
2266.67	59.7001	2266.67	84.1228	2266.67	106.737	2266.67	130.255	2266.67	81.4092
2265.2	65.1133	2265.2	89.5308	2265.2	92.2439	2265.2	133.844	2265.2	92.2439
2263.73	61.4827	2263.73	75.9492	2263.73	99.4573	2263.73	119.349	2263.73	88.6074
2262.26	52.4298	2262.26	78.6447	2262.26	94.0121	2262.26	124.747	2262.26	99.4359
2260.79	59.6487	2260.79	92.1843	2260.79	101.222	2260.79	139.18	2260.79	93.9918
2259.32	61.443	2259.32	75.9001	2259.32	110.236	2259.32	140.957	2259.32	84.9359
2257.84	70.4635	2257.84	89.4345	2257.84	102.985	2257.84	122.859	2257.84	95.7581
2256.37	59.6101	2256.37	65.0293	2256.37	86.7057	2256.37	135.478	2256.37	79.4802
2254.9	55.9854	2254.9	97.5229	2254.9	86.687	2254.9	140.866	2254.9	101.135
2253.43	63.1957	2253.43	75.8348	2253.43	108.335	2253.43	124.586	2253.43	83.0572
2251.95	57.7665	2251.95	94.7731	2251.95	93.8705	2251.95	149.832	2251.95	86.6497
2250.48	59.5588	2250.48	67.6805	2250.48	93.8503	2250.48	142.58	2250.48	99.2647
2249	64.9593	2249	83.9058	2249	106.461	2249	142.55	2249	73.9814
2247.53	59.5332	2247.53	78.4756	2247.53	111.85	2247.53	128.087	2247.53	81.1817
2246.05	50.5022	2246.05	78.4587	2246.05	111.826	2246.05	115.433	2246.05	91.9861
2244.58	55.9011	2244.58	62.2125	2244.58	88.3598	2244.58	140.654	2244.58	88.3598
2243.11	50.4804	2243.11	91.9465	2243.11	102.764	2243.11	108.172	2243.11	84.735
2241.63	66.6919	2241.63	91.9267	2241.63	93.7292	2241.63	138.791	2241.63	91.9267
2240.15	61.2713	2240.15	75.6881	2240.15	104.522	2240.15	153.178	2240.15	90.1048
2238.68	54.0513	2238.68	97.2923	2238.68	82.8786	2238.68	135.128	2238.68	75.6718
2237.2	73.8542	2237.2	81.0595	2237.2	93.6687	2237.2	108.079	2237.2	75.6555
2235.72	55.8289	2235.72	70.2364	2235.72	93.6486	2235.72	109.857	2235.72	91.8476
2234.25	54.0164	2234.25	70.2213	2234.25	82.8251	2234.25	142.243	2234.25	86.4262
2232.77	52.2046	2232.77	75.6067	2232.77	93.6083	2232.77	131.412	2232.77	82.8073
2231.29	41.3948	2231.29	102.587	2231.29	91.7884	2231.29	136.783	2231.29	95.3879
2229.81	62.9785	2229.81	94.4677	2229.81	89.9693	2229.81	142.151	2229.81	100.766
2228.33	77.3569	2228.33	99.8444	2228.33	100.744	2228.33	160.111	2228.33	77.3569
2226.85	77.3403	2226.85	89.0312	2226.85	95.3264	2226.85	143.889	2226.85	86.3333
2225.38	70.1308	2225.38	102.499	2225.38	93.5077	2225.38	127.674	2225.38	88.113
2223.89	57.5308	2223.89	83.5995	2223.89	100.679	2223.89	125.849	2223.89	102.477
2222.42	46.7337	2222.42	107.847	2222.42	104.252	2222.42	124.024	2222.42	71.898
2220.94	70.0855	2220.94	86.2591	2220.94	93.4474	2220.94	136.577	2220.94	93.4474
2219.46	55.697	2219.46	83.5455	2219.46	95.224	2219.46	152.718	2219.46	86.2406
2217.97	59.2776	2217.97	91.6109	2217.97	95.2035	2217.97	129.333	2217.97	93.4072
2216.49	44.8976	2216.49	86.2035	2216.49	100.571	2216.49	125.713	2216.49	82.6117
2215.01	55.6611	2215.01	99.6513	2215.01	111.322	2215.01	145.437	2215.01	87.9805
2213.53	52.0589	2213.53	102.323	2213.53	102.323	2213.53	143.611	2213.53	89.7567
2212.05	64.6109	2212.05	86.1479	2212.05	84.3531	2212.05	125.632	2212.05	84.3531
2210.56	53.8309	2210.56	91.5125	2210.56	104.073	2210.56	156.109	2210.56	89.7181
2209.08	48.4374	2209.08	86.1109	2209.08	100.463	2209.08	148.9	2209.08	84.3169
2207.6	60.9821	2207.6	115.687	2207.6	91.4731	2207.6	130.932	2207.6	102.235
2206.12	53.7962	2206.12	96.8331	2206.12	112.972	2206.12	141.663	2206.12	100.419
2204.63	62.7487	2204.63	77.9877	2204.63	82.4697	2204.63	134.462	2204.63	86.0554
2203.15	51.9806	2203.15	94.1028	2203.15	100.376	2203.15	136.225	2203.15	96.7915
2201.66	60.9297	2201.66	88.7065	2201.66	93.1866	2201.66	143.364	2201.66	86.0184
2200.18	66.2916	2200.18	104.812	2200.18	87.7916	2200.18	139.75	2200.18	98.5415
2198.69	59.1122	2198.69	91.3552	2198.69	94.9378	2198.69	114.642	2198.69	68.0686
2197.21	69.8449	2197.21	83.2766	2197.21	93.1265	2197.21	137.899	2197.21	94.9174
2195.72	60.8773	2195.72	94.0018	2195.72	96.6875	2195.72	136.079	2195.72	94.897
2194.24	62.6544	2194.24	99.3519	2194.24	85.926	2194.24	121.728	2194.24	78.7655
2192.75	57.2717	2192.75	83.2229	2192.75	93.0665	2192.75	144.969	2192.75	82.3281
2191.26	73.3636	2191.26	96.6252	2191.26	80.521	2191.26	148.517	2191.26	84.0997
2189.78	51.8802	2189.78	69.7699	2189.78	98.3934	2189.78	148.485	2189.78	80.5037
2188.29	55.4462	2188.29	96.5837	2188.29	103.738	2188.29	130.567	2188.29	87.6408
2186.8	55.4343	2186.8	85.8337	2186.8	92.9865	2186.8	139.48	2186.8	78.6809
2185.31	58.998	2185.31	80.4518	2185.31	91.1787	2185.31	123.359	2185.31	94.7544
2183.83	53.623	2183.83	69.7099	2183.83	100.096	2183.83	137.632	2183.83	92.9466
2182.34	57.1856	2182.34	88.459	2182.34	98.2878	2182.34	125.094	2182.34	92.9266
2180.85	62.5333	2180.85	77.72	2180.85	89.3333	2180.85	141.147	2180.85	76.8267
2179.36	57.1611	2179.36	72.3444	2179.36	91.1004	2179.36	125.04	2179.36	89.3141
2177.87	51.7911	2177.87	91.0808	2177.87	94.6526	2177.87	123.227	2177.87	78.5795
2176.38	58.922	2176.38	77.6699	2176.38	96.4178	2176.38	137.485	2176.38	73.2061
2174.89	66.0499	2174.89	77.6532	2174.89	92.8268	2174.89	121.389	2174.89	80.3309
2173.4	55.3272	2173.4	64.2509	2173.4	96.3764	2173.4	132.071	2173.4	74.9594
2171.91	58.884	2171.91	74.9433	2171.91	71.3746	2171.91	123.121	2171.91	83.8651
2170.42	51.7355	2170.42	90.9831	2170.42	103.471	2170.42	133.799	2170.42	74.9272
2168.93	57.0752	2168.93	93.6389	2168.93	85.6127	2168.93	130.203	2168.93	85.6127
2167.44	58.8461	2167.44	80.2447	2167.44	87.3775	2167.44	133.741	2167.44	90.944
2165.94	60.6163	2165.94	90.9244	2165.94	90.9244	2165.94	119.45	2165.94	82.0103
2164.45	60.6033	2164.45	66.8418	2164.45	99.8172	2164.45	133.684	2164.45	89.1225
2162.96	57.0261	2162.96	69.5006	2162.96	89.1033	2162.96	112.27	2162.96	85.5392
2161.47	51.6688	2161.47	88.1933	2161.47	96.2109	2161.47	114.028	2161.47	87.3025
2159.97	55.2203	2159.97	66.7988	2159.97	96.1903	2159.97	114.003	2159.97	101.534
2158.48	44.523	2158.48	72.1272	2158.48	108.636	2158.48	133.569	2158.48	89.0459
2156.98	58.7577	2156.98	90.8073	2156.98	117.515	2156.98	138.882	2156.98	80.1241
2155.49	58.7451	2155.49	98.7985	2155.49	96.1283	2155.49	113.93	2155.49	76.5466
2154	51.6134	2154	85.429	2154	97.8874	2154	129.923	2154	88.9886
2152.5	56.9404	2152.5	93.4179	2152.5	94.3076	2152.5	128.116	2152.5	88.9694
2151.01	53.3702	2151.01	77.3868	2151.01	94.2874	2151.01	128.088	2151.01	71.1603
2149.51	62.2519	2149.51	77.3702	2149.51	90.7099	2149.51	133.397	2149.51	74.7022
2148.02	55.1255	2148.02	90.6904	2148.02	96.0251	2148.02	136.925	2148.02	71.1297
2146.52	53.3358	2146.52	98.6713	2146.52	104.894	2146.52	119.117	2146.52	83.5594
2145.02	56.8793	2145.02	87.9852	2145.02	92.4289	2145.02	133.311	2145.02	83.5415
2143.53	55.09	2143.53	82.635	2143.53	95.9632	2143.53	124.397	2143.53	71.0839
2142.03	60.4083	2142.03	77.2871	2142.03	79.9522	2142.03	111.933	2142.03	69.2919
2140.53	55.0663	2140.53	101.251	2140.53	101.251	2140.53	117.238	2140.53	85.264
2139.03	49.7267	2139.03	85.2457	2139.03	92.3495	2139.03	124.317	2139.03	79.9179
2137.54	55.0427	2137.54	106.534	2137.54	90.5541	2137.54	115.412	2137.54	88.7785
2136.04	67.4572	2136.04	77.2207	2136.04	99.4106	2136.04	126.038	2136.04	99.4106
2134.54	55.0191	2134.54	79.8664	2134.54	101.164	2134.54	138.435	2134.54	99.3893
2133.04	55.0072	2133.04	71.8643	2133.04	95.8191	2133.04	138.405	2133.04	95.8191
2131.54	58.5435	2131.54	82.4931	2131.54	85.1542	2131.54	129.505	2131.54	86.9282
2130.04	62.0783	2130.04	74.4939	2130.04	97.5516	2130.04	133.025	2130.04	79.8149
2128.54	65.6115	2128.54	111.717	2128.54	97.5306	2128.54	138.316	2128.54	76.2512
2127.04	72.689	2127.04	90.418	2127.04	92.1909	2127.04	138.286	2127.04	70.9161
2125.54	47.8581	2125.54	85.0811	2125.54	104.579	2125.54	141.802	2125.54	77.991
2124.04	67.3414	2124.04	71.7717	2124.04	93.9235	2124.04	127.594	2124.04	79.7464
2122.54	58.4681	2122.54	87.7021	2122.54	76.1857	2122.54	131.11	2122.54	74.4139
2121.03	54.9128	2121.03	87.6833	2121.03	83.2549	2121.03	118.682	2121.03	88.569
2119.53	69.069	2119.53	69.069	2119.53	115.115	2119.53	132.825	2119.53	70.84
2118.03	63.7423	2118.03	74.366	2118.03	111.549	2118.03	122.173	2118.03	69.0541
2116.53	61.9583	2116.53	87.6268	2116.53	92.0524	2116.53	129.227	2116.53	84.9714
2115.02	61.945	2115.02	84.9532	2115.02	100.882	2115.02	132.739	2115.02	65.4848
2113.52	61.9317	2113.52	79.6265	2113.52	86.7044	2113.52	115.016	2113.52	90.2434
2112.02	58.3802	2112.02	74.3021	2112.02	74.3021	2112.02	125.606	2112.02	81.3785
2110.51	54.8302	2110.51	84.8984	2110.51	83.1297	2110.51	141.497	2110.51	83.1297
2109.01	63.6602	2109.01	82.2277	2109.01	81.3435	2109.01	122.015	2109.01	72.5018
2107.5	53.0387	2107.5	71.6023	2107.5	84.862	2107.5	144.973	2107.5	76.0222
2106	49.4922	2106	103.403	2106	79.541	2106	137.871	2106	83.0762
2104.49	49.4815	2104.49	90.1271	2104.49	84.8255	2104.49	136.074	2104.49	79.5239
2102.99	51.2377	2102.99	71.5561	2102.99	88.3409	2102.99	132.511	2102.99	72.4395
2101.48	54.7596	2101.48	79.4897	2101.48	91.8548	2101.48	130.716	2101.48	79.4897
2099.98	49.4496	2099.98	79.4727	2099.98	93.6011	2099.98	134.22	2099.98	79.4727
2098.47	61.7988	2098.47	82.1041	2098.47	70.6272	2098.47	132.426	2098.47	61.7988
2096.96	63.5508	2096.96	84.7344	2096.96	82.9691	2096.96	134.163	2096.96	88.265
2095.46	54.7125	2095.46	87.3636	2095.46	90.011	2095.46	127.074	2095.46	90.011
2093.95	58.2299	2093.95	87.3448	2093.95	104.108	2093.95	141.163	2093.95	100.579
2092.44	52.9249	2092.44	89.9723	2092.44	107.614	2092.44	123.491	2092.44	88.2081
2090.93	54.6773	2090.93	68.7875	2090.93	91.7167	2090.93	146.394	2090.93	82.8978
2089.42	54.6655	2089.42	100.514	2089.42	84.6434	2089.42	118.148	2089.42	81.1166
2087.92	61.7059	2087.92	89.9143	2087.92	98.7294	2087.92	130.464	2087.92	86.3882
2086.41	52.8794	2086.41	89.8949	2086.41	91.6576	2086.41	133.961	2086.41	88.1323
2084.9	54.6303	2084.9	92.519	2084.9	79.302	2084.9	142.744	2084.9	88.1133
2083.39	68.7136	2083.39	95.142	2083.39	81.0469	2083.39	137.427	2083.39	75.7612
2081.88	40.5147	2081.88	87.1947	2081.88	84.5524	2081.88	128.59	2081.88	81.0294
2080.37	44.0283	2080.37	79.2509	2080.37	88.0565	2080.37	130.324	2080.37	84.5343
2078.86	54.5833	2078.86	97.7217	2078.86	86.2769	2078.86	142.621	2078.86	91.5591
2077.35	56.332	2077.35	60.7329	2077.35	91.5394	2077.35	121.466	2077.35	77.4564
2075.83	63.3598	2075.83	73.9198	2075.83	86.2398	2075.83	158.4	2075.83	79.1998
2074.32	49.2693	2074.32	92.3799	2074.32	114.375	2074.32	128.452	2074.32	72.1443
2072.81	49.2587	2072.81	94.9989	2072.81	98.5173	2072.81	126.665	2072.81	72.1288
2071.3	63.319	2071.3	84.4253	2071.3	93.2196	2071.3	107.29	2071.3	68.5955
2069.79	56.2714	2069.79	76.494	2069.79	91.4411	2069.79	124.852	2069.79	80.8902
2068.27	58.0174	2068.27	76.4775	2068.27	101.97	2068.27	112.519	2068.27	93.1795
2066.76	54.4895	2066.76	76.4611	2066.76	91.4017	2066.76	114.252	2066.76	103.706
2065.25	47.4484	2065.25	60.6285	2065.25	86.11	2065.25	119.5	2065.25	84.3527
2063.73	61.4939	2063.73	94.8764	2063.73	98.3903	2063.73	122.988	2063.73	84.3345
2062.22	61.4807	2062.22	76.4117	2062.22	80.8032	2062.22	124.718	2062.22	80.8032
2060.7	54.4426	2060.7	81.6639	2060.7	89.5669	2060.7	119.423	2060.7	82.5421
2059.19	63.2101	2059.19	79.0126	2059.19	98.3268	2059.19	131.688	2059.19	73.7451
2057.67	57.9301	2057.67	81.6288	2057.67	93.0393	2057.67	115.86	2057.67	71.9738
2056.16	43.877	2056.16	68.4481	2056.16	80.7337	2056.16	131.631	2056.16	85.9989
2054.64	68.4334	2054.64	84.2258	2054.64	100.018	2054.64	147.395	2054.64	96.5087
2053.12	56.1384	2053.12	68.4187	2053.12	96.4879	2053.12	129.82	2053.12	89.4706
2051.61	52.6184	2051.61	81.5586	2051.61	106.991	2051.61	112.253	2051.61	89.4514
2050.09	56.1143	2050.09	60.4982	2050.09	77.1571	2050.09	135.025	2050.09	80.6642
2048.57	56.1022	2048.57	99.932	2048.57	89.4129	2048.57	119.217	2048.57	91.166
2047.06	61.3486	2047.06	86.7644	2047.06	92.8992	2047.06	127.956	2047.06	87.6408
2045.54	63.0878	2045.54	86.7457	2045.54	91.1268	2045.54	145.452	2045.54	85.8695
2044.02	64.8263	2044.02	89.3551	2044.02	105.124	2044.02	136.661	2044.02	84.099
2042.5	59.5573	2042.5	60.4331	2042.5	91.0876	2042.5	131.376	2042.5	77.0741
2040.98	59.5444	2040.98	81.4358	2040.98	92.8193	2040.98	131.348	2040.98	87.5654
2039.46	63.0335	2039.46	89.2974	2039.46	99.803	2039.46	136.573	2039.46	87.5465
2037.94	63.0199	2037.94	73.5232	2037.94	92.7793	2037.94	143.545	2037.94	80.5255
2036.42	52.5053	2036.42	78.7579	2036.42	78.7579	2036.42	126.013	2036.42	92.7593
2034.9	57.7434	2034.9	97.1139	2034.9	87.49	2034.9	120.736	2034.9	73.4916
2033.38	54.2321	2033.38	73.4758	2033.38	90.97	2033.38	136.455	2033.38	94.4688
2031.86	54.2204	2031.86	86.5778	2031.86	96.1975	2031.86	134.677	2031.86	89.2014
2030.34	54.2088	2030.34	81.3131	2030.34	89.1821	2030.34	141.642	2030.34	76.9415
2028.82	47.2039	2028.82	86.5405	2028.82	97.9044	2028.82	111.891	2028.82	89.1629
2027.3	54.1854	2027.3	68.1687	2027.3	87.3958	2027.3	132.842	2027.3	96.1354
2025.78	59.4164	2025.78	83.8819	2025.78	76.8918	2025.78	110.095	2025.78	68.1541
2024.25	57.6564	2024.25	81.2431	2024.25	87.3582	2024.25	122.301	2024.25	78.6224
2022.73	57.644	2022.73	112.668	2022.73	96.0733	2022.73	141.49	2022.73	83.8458
2021.21	52.3923	2021.21	89.067	2021.21	96.0526	2021.21	123.995	2021.21	83.8277
2019.68	64.6033	2019.68	99.524	2019.68	78.5716	2019.68	139.683	2019.68	73.3334
2018.16	55.8611	2018.16	89.0286	2018.16	80.3003	2018.16	136.161	2018.16	90.7742
2016.64	52.3585	2016.64	78.5377	2016.64	92.4999	2016.64	120.424	2016.64	89.0094
2015.11	45.3676	2015.11	86.3728	2015.11	95.9698	2015.11	118.654	2015.11	80.2657
2013.59	75.0148	2013.59	102.055	2013.59	108.161	2013.59	118.628	2013.59	80.2484
2012.06	62.7895	2012.06	94.1843	2012.06	90.696	2012.06	129.067	2012.06	85.4635
2010.54	59.2885	2010.54	81.0857	2010.54	80.2138	2010.54	134.271	2010.54	78.47
2009.01	54.0455	2009.01	65.3776	2009.01	90.6569	2009.01	125.525	2009.01	85.4267
2007.48	48.8047	2007.48	65.3635	2007.48	99.3525	2007.48	132.47	2007.48	88.8944
2005.96	47.0516	2005.96	57.5075	2005.96	87.1325	2005.96	113.272	2005.96	80.1619
2004.43	64.4642	2004.43	101.923	2004.43	90.5983	2004.43	108.021	2004.43	85.3715
2002.9	60.9665	2002.9	73.1598	2002.9	83.6112	2002.9	102.772	2002.9	76.6436
2001.38	66.1779	2001.38	70.5317	2001.38	73.144	2001.38	128.873	2001.38	92.3007
1999.85	50.4933	1999.85	70.5165	1999.85	102.728	1999.85	120.139	1999.85	78.3517
1998.32	55.7047	1998.32	83.5571	1998.32	90.5202	1998.32	134.039	1998.32	80.0755
1996.79	48.7311	1996.79	78.3179	1996.79	87.0199	1996.79	134.011	1996.79	74.8371
1995.26	57.4207	1995.26	96.5712	1995.26	95.7012	1995.26	133.982	1995.26	73.0809
1993.73	53.929	1993.73	75.6746	1993.73	83.503	1993.73	109.598	1993.73	80.0237
1992.21	53.9174	1992.21	91.3117	1992.21	78.2672	1992.21	130.445	1992.21	86.9635
1990.68	60.8614	1990.68	67.8169	1990.68	85.2059	1990.68	123.462	1990.68	83.467
1989.15	53.8941	1989.15	75.6256	1989.15	100.834	1989.15	121.696	1989.15	88.6645
1987.62	62.5732	1987.62	88.6454	1987.62	83.431	1987.62	128.623	1987.62	88.6454
1986.09	57.3464	1986.09	86.0196	1986.09	86.8885	1986.09	125.119	1986.09	83.413
1984.55	52.1219	1984.55	67.7584	1984.55	100.769	1984.55	121.618	1984.55	79.9202
1983.02	62.5327	1983.02	67.7438	1983.02	95.5361	1983.02	109.432	1983.02	79.9029
1981.49	55.5727	1981.49	83.359	1981.49	92.0422	1981.49	119.829	1981.49	71.2024
1979.96	59.0332	1979.96	91.1542	1979.96	90.2861	1979.96	133.693	1979.96	86.8135
1978.43	57.2846	1978.43	88.5307	1978.43	102.418	1978.43	137.136	1978.43	86.7948
1976.89	64.2143	1976.89	96.3214	1976.89	95.4536	1976.89	124.957	1976.89	79.834
1975.36	57.2598	1975.36	96.3006	1975.36	81.5519	1975.36	126.666	1975.36	91.9627
1973.83	50.3084	1973.83	93.6776	1973.83	83.269	1973.83	117.964	1973.83	86.7386
1972.29	55.5007	1972.29	91.0558	1972.29	84.9854	1972.29	116.205	1972.29	93.6574
1970.76	53.7547	1970.76	72.8289	1970.76	91.9031	1970.76	124.85	1970.76	84.9671
1969.23	50.2758	1969.23	78.0141	1969.23	86.6824	1969.23	123.089	1969.23	83.2151
1967.69	62.3978	1967.69	93.5967	1967.69	105.73	1967.69	124.796	1967.69	88.3969
1966.16	62.3843	1966.16	85.7785	1966.16	90.1107	1966.16	123.036	1966.16	71.0488
1964.62	60.6383	1964.62	88.3587	1964.62	86.6262	1964.62	129.939	1964.62	71.0335
1963.09	53.6966	1963.09	83.1432	1963.09	105.661	1963.09	112.59	1963.09	83.1432
1961.55	67.5392	1961.55	77.9299	1961.55	88.3205	1961.55	133.347	1961.55	79.6616
1960.01	62.3304	1960.01	75.3159	1960.01	93.4956	1960.01	131.586	1960.01	81.3758
1958.48	60.5859	1958.48	64.9135	1958.48	70.9721	1958.48	107.324	1958.48	90.0134
1956.94	53.6502	1956.94	77.8793	1956.94	88.2632	1956.94	122.876	1956.94	81.3406
1955.4	67.4808	1955.4	70.0763	1955.4	91.7047	1955.4	122.85	1955.4	81.3231
1953.86	53.627	1953.86	80.4405	1953.86	95.1447	1953.86	121.093	1953.86	83.0354
1952.33	50.1564	1952.33	80.4231	1952.33	76.0993	1952.33	129.715	1952.33	83.0174
1950.79	48.4164	1950.79	101.156	1950.79	88.1869	1950.79	112.395	1950.79	93.3744
1949.25	48.4059	1949.25	77.7952	1949.25	82.9815	1949.25	115.828	1949.25	81.2527
1947.71	53.5806	1947.71	80.3709	1947.71	95.0624	1947.71	126.174	1947.71	79.5067
1946.17	67.3933	1946.17	80.3536	1946.17	96.7699	1946.17	129.603	1946.17	72.5774
1944.63	41.4638	1944.63	82.9277	1944.63	89.8383	1944.63	157.217	1944.63	82.9277
1943.09	48.364	1943.09	75.1369	1943.09	77.7279	1943.09	117.455	1943.09	84.637
1941.55	62.1688	1941.55	80.3014	1941.55	94.9802	1941.55	100.161	1941.55	75.9841
1940.01	62.1554	1940.01	85.4637	1940.01	89.78	1940.01	112.225	1940.01	86.3269
1938.47	58.6896	1938.47	69.9097	1938.47	79.4036	1938.47	115.653	1938.47	75.9513
1936.93	55.2253	1936.93	85.4266	1936.93	86.2896	1936.93	113.902	1936.93	93.1927
1935.39	56.9388	1935.39	56.9388	1935.39	98.3488	1935.39	119.054	1935.39	94.898
1933.84	65.5517	1933.84	85.3897	1933.84	84.5272	1933.84	105.228	1933.84	103.503
1932.3	55.1895	1932.3	80.1972	1932.3	89.6829	1932.3	124.176	1932.3	87.9582
1930.76	63.799	1930.76	75.0069	1930.76	94.8363	1930.76	132.771	1930.76	70.6962
1929.22	53.4416	1929.22	90.506	1929.22	91.3679	1929.22	120.675	1929.22	81.0244
1927.67	63.7713	1927.67	90.4864	1927.67	75.8362	1927.67	117.201	1927.67	86.1775
1926.13	51.6953	1926.13	72.3734	1926.13	91.3284	1926.13	113.73	1926.13	65.4807
1924.59	48.2385	1924.59	82.6946	1924.59	94.7542	1924.59	122.319	1924.59	80.9718
1923.04	55.1178	1923.04	77.5093	1923.04	84.3991	1923.04	132.627	1923.04	77.5093
1921.5	44.7735	1921.5	72.3264	1921.5	80.9367	1921.5	115.378	1921.5	87.8249
1919.95	46.4855	1919.95	87.8059	1919.95	68.8673	1919.95	123.961	1919.95	86.0842
1918.41	67.1311	1918.41	82.6229	1918.41	86.0655	1918.41	101.557	1918.41	80.9016
1916.86	58.5119	1916.86	74.8608	1916.86	72.2793	1916.86	110.14	1916.86	80.884
1915.31	53.3375	1915.31	80.0062	1915.31	89.4693	1915.31	127.322	1915.31	87.7488
1913.77	58.4865	1913.77	90.31	1913.77	103.211	1913.77	129.014	1913.77	82.5692
1912.22	46.4351	1912.22	85.131	1912.22	92.8702	1912.22	113.508	1912.22	77.3918
1910.67	53.3028	1910.67	79.9542	1910.67	96.2889	1910.67	115.203	1910.67	72.2167
1909.13	67.0438	1909.13	79.9368	1909.13	85.9536	1909.13	113.459	1909.13	91.1108
1907.58	51.561	1907.58	97.9658	1907.58	101.403	1907.58	101.403	1907.58	61.8732
1906.03	61.8597	1906.03	79.9022	1906.03	85.9163	1906.03	115.128	1906.03	80.7613
1904.48	56.6925	1904.48	92.7695	1904.48	99.6413	1904.48	116.821	1904.48	77.3079
1902.93	54.9626	1902.93	95.3257	1902.93	82.4439	1902.93	118.513	1902.93	84.1614
1901.38	58.3851	1901.38	87.5776	1901.38	96.1636	1901.38	137.377	1901.38	77.2743
1899.84	61.806	1899.84	79.8328	1899.84	80.6912	1899.84	132.196	1899.84	75.5407
1898.29	48.0609	1898.29	97.8383	1898.29	89.256	1898.29	123.585	1898.29	92.689
1896.74	77.224	1896.74	74.6499	1896.74	87.5206	1896.74	118.41	1896.74	75.5079
1895.19	60.0501	1895.19	74.6337	1895.19	89.2173	1895.19	126.963	1895.19	75.4915
1893.63	56.6064	1893.63	87.4826	1893.63	104.636	1893.63	137.228	1893.63	85.7672
1892.08	56.5941	1892.08	95.1809	1892.08	90.8935	1892.08	137.198	1892.08	87.4635
1890.53	60.011	1890.53	84.8726	1890.53	87.4446	1890.53	135.453	1890.53	84.0154
1888.98	54.8552	1888.98	79.7115	1888.98	82.2829	1888.98	113.139	1888.98	61.7122
1887.43	54.8433	1887.43	92.5481	1887.43	89.1204	1887.43	125.111	1887.43	80.5512
1885.88	61.6853	1885.88	71.9662	1885.88	94.2415	1885.88	137.079	1885.88	80.5336
1884.32	56.5326	1884.32	66.8113	1884.32	92.5079	1884.32	121.631	1884.32	78.803
1882.77	58.2331	1882.77	89.9187	1882.77	82.2114	1882.77	130.168	1882.77	90.7751
1881.22	44.5215	1881.22	82.1935	1881.22	90.7553	1881.22	116.441	1881.22	89.043
1879.66	61.6317	1879.66	82.1756	1879.66	97.5836	1879.66	126.687	1879.66	75.3277
1878.11	54.7718	1878.11	74.4555	1878.11	80.4461	1878.11	136.93	1878.11	83.8694
1876.55	58.1824	1876.55	66.7387	1876.55	102.675	1876.55	135.189	1876.55	88.9849
1875	59.8807	1875	100.086	1875	92.3873	1875	135.159	1875	95.809
1873.45	59.8676	1873.45	87.2357	1873.45	85.5252	1873.45	135.13	1873.45	95.7882
1871.89	54.7242	1871.89	100.043	1871.89	99.1876	1871.89	133.39	1871.89	87.2167
1870.33	61.5513	1870.33	84.6331	1870.33	83.7782	1870.33	124.812	1870.33	88.9075
1868.78	68.3755	1868.78	76.9224	1868.78	87.1787	1868.78	129.913	1868.78	88.8881
1867.22	61.5245	1867.22	76.9057	1867.22	100.832	1867.22	128.176	1867.22	75.1967
1865.66	56.3852	1865.66	61.5112	1865.66	85.4322	1865.66	133.274	1865.66	92.2667
1864.11	56.373	1864.11	97.3715	1864.11	85.4136	1864.11	117.871	1864.11	90.5384
1862.55	51.237	1862.55	79.4173	1862.55	85.395	1862.55	124.677	1862.55	81.9792
1860.99	61.471	1860.99	94.7678	1860.99	92.2065	1860.99	112.697	1860.99	64.886
1859.43	56.3361	1859.43	81.9435	1859.43	80.2363	1859.43	124.622	1859.43	76.822
1857.88	54.6171	1857.88	104.967	1857.88	98.9934	1857.88	110.941	1857.88	90.4595
1856.32	54.6052	1856.32	87.027	1856.32	85.3206	1856.32	124.568	1856.32	85.3206
1854.76	51.1812	1854.76	69.0946	1854.76	92.1262	1854.76	114.305	1854.76	88.7141
1853.2	57.9927	1853.2	81.8721	1853.2	93.8118	1853.2	122.808	1853.2	92.1061
1851.64	54.5695	1851.64	81.8542	1851.64	98.9072	1851.64	131.308	1851.64	75.0331
1850.08	61.3773	1850.08	86.9512	1850.08	92.066	1850.08	127.869	1850.08	81.8364
1848.52	59.6594	1848.52	74.1481	1848.52	98.8641	1848.52	129.546	1848.52	80.114
1846.96	66.4631	1846.96	76.6882	1846.96	90.3216	1846.96	129.518	1846.96	83.5049
1845.39	68.1524	1845.39	94.5615	1845.39	103.932	1845.39	114.155	1845.39	81.7829
1843.83	59.6204	1843.83	68.9893	1843.83	83.4685	1843.83	136.275	1843.83	91.9857
1842.27	54.4981	1842.27	74.0834	1842.27	97.0748	1842.27	131.136	1842.27	81.7472
1840.71	66.4051	1840.71	89.3915	1840.71	97.0536	1840.71	120.891	1840.71	88.5402
1839.15	54.4744	1839.15	86.8185	1839.15	90.2232	1839.15	134.484	1839.15	93.6278
1837.58	54.4625	1837.58	84.2467	1837.58	97.0113	1837.58	124.243	1837.58	79.9918
1836.02	51.0474	1836.02	71.4664	1836.02	96.9901	1836.02	119.111	1836.02	71.4664
1834.46	56.1399	1834.46	86.7617	1834.46	88.4629	1834.46	122.487	1834.46	81.6581
1832.89	51.0251	1832.89	86.7428	1832.89	108.854	1832.89	129.264	1832.89	76.5377
1831.33	64.6177	1831.33	73.9703	1831.33	91.8252	1831.33	120.733	1831.33	90.1248
1829.76	57.8032	1829.76	104.556	1829.76	90.1051	1829.76	146.208	1829.76	74.8042
1828.2	47.5923	1828.2	73.938	1828.2	76.4876	1828.2	135.978	1828.2	84.9862
1826.63	54.3793	1826.63	81.569	1826.63	83.2683	1826.63	135.948	1826.63	78.1702
1825.07	69.6583	1825.07	91.745	1825.07	96.842	1825.07	117.23	1825.07	84.9491
1823.5	52.6569	1823.5	91.725	1823.5	90.0264	1823.5	117.204	1823.5	96.8208
1821.94	71.3261	1821.94	76.4208	1821.94	86.6102	1821.94	144.35	1821.94	84.912
1820.37	56.0297	1820.37	78.9509	1820.37	96.7785	1820.37	123.944	1820.37	101.872
1818.8	49.2274	1818.8	68.7486	1818.8	103.547	1818.8	129.01	1818.8	81.4799
1817.23	56.0052	1817.23	76.3707	1817.23	84.8563	1817.23	145.953	1817.23	76.3707
1815.67	54.2962	1815.67	78.8991	1815.67	79.7475	1815.67	135.74	1815.67	83.141
1814.1	57.6771	1814.1	76.3373	1814.1	88.212	1814.1	128.925	1814.1	81.4264
1812.53	47.4884	1812.53	83.9527	1812.53	101.761	1812.53	135.681	1812.53	81.4086
1810.96	66.13	1810.96	83.9343	1810.96	96.6516	1810.96	111.912	1810.96	86.4778
1809.39	57.6392	1809.39	99.1734	1809.39	106.802	1809.39	127.145	1809.39	81.373
1807.82	66.1011	1807.82	86.4399	1807.82	94.9144	1807.82	128.812	1807.82	74.5756
1806.25	52.5304	1806.25	91.5046	1806.25	98.2827	1806.25	116.923	1806.25	91.5046
1804.68	50.8248	1804.68	91.4845	1804.68	93.1787	1804.68	96.567	1804.68	91.4845
1803.11	71.1391	1803.11	86.3832	1803.11	103.321	1803.11	121.953	1803.11	82.9956
1801.54	52.4959	1801.54	101.605	1801.54	103.298	1801.54	130.393	1801.54	76.2037
1799.97	52.4844	1799.97	96.5036	1799.97	103.276	1799.97	118.513	1799.97	93.1175
1798.4	57.551	1798.4	83.7874	1798.4	82.9411	1798.4	123.565	1798.4	98.1752
1796.83	52.4614	1796.83	76.1537	1796.83	101.538	1796.83	128.615	1796.83	86.3075
1795.26	50.758	1795.26	96.4402	1795.26	91.3644	1795.26	126.895	1795.26	89.6725
1793.68	55.8216	1793.68	91.3444	1793.68	104.877	1793.68	123.484	1793.68	89.6528
1792.11	57.5005	1792.11	91.3244	1792.11	89.6332	1792.11	138.678	1792.11	93.0156
1790.54	65.942	1790.54	73.5507	1790.54	96.3768	1790.54	128.502	1790.54	104.831
1788.96	57.4753	1788.96	70.9989	1788.96	99.7366	1788.96	126.784	1788.96	87.9034
1787.39	65.9131	1787.39	81.1238	1787.39	109.855	1787.39	119.996	1787.39	86.1941
1785.82	54.0707	1785.82	88.7097	1785.82	87.8649	1785.82	138.556	1785.82	84.4855
1784.24	54.0588	1784.24	91.2243	1784.24	97.9817	1784.24	119.943	1784.24	79.3989
1782.67	54.047	1782.67	83.6039	1782.67	101.338	1782.67	130.051	1782.67	81.0705
1781.09	60.7895	1781.09	88.6514	1781.09	106.382	1781.09	118.202	1781.09	91.1843
1779.52	57.3997	1779.52	83.5673	1779.52	101.294	1779.52	138.435	1779.52	91.1643
1777.94	54.0114	1777.94	93.6761	1777.94	106.335	1777.94	114.774	1777.94	87.7686
1776.36	57.3745	1776.36	91.1243	1776.36	91.1243	1776.36	128.249	1776.36	89.4368
1774.79	50.6135	1774.79	70.8589	1774.79	104.601	1774.79	136.656	1774.79	79.2944
1773.21	50.6024	1773.21	101.205	1773.21	104.578	1773.21	126.506	1773.21	77.5903
1771.63	47.2185	1771.63	91.0643	1771.63	99.4961	1771.63	134.91	1771.63	77.5733
1770.05	57.3242	1770.05	70.8122	1770.05	94.4163	1770.05	116.334	1770.05	85.9862
1768.48	62.3685	1768.48	85.9673	1768.48	89.3386	1768.48	129.794	1768.48	85.9673
1766.9	52.2432	1766.9	93.5322	1766.9	89.319	1766.9	139.877	1766.9	107.857
1765.32	52.2317	1765.32	85.9296	1765.32	97.7238	1765.32	133.107	1765.32	87.6145
1763.74	52.2202	1763.74	85.9107	1763.74	92.6488	1763.74	126.339	1763.74	65.6964
1762.16	53.8929	1762.16	88.418	1762.16	87.576	1762.16	133.048	1762.16	85.8918
1760.58	60.6162	1760.58	88.3986	1760.58	89.2405	1760.58	124.6	1760.58	101.027
1759	62.2863	1759	93.4294	1759	104.372	1759	129.623	1759	89.2209
1757.42	65.6387	1757.42	90.8843	1757.42	85.8352	1757.42	126.228	1757.42	94.2504
1755.84	50.4802	1755.84	88.3403	1755.84	90.8643	1755.84	136.296	1755.84	94.2297
1754.26	67.2921	1754.26	78.227	1754.26	104.303	1754.26	148.043	1754.26	90.8443
1752.68	58.8676	1752.68	80.7327	1752.68	107.644	1752.68	142.964	1752.68	107.644
1751.1	55.4915	1751.1	83.2373	1751.1	97.5306	1751.1	137.888	1751.1	77.3518
1749.51	55.4793	1749.51	78.1754	1749.51	100.871	1749.51	127.771	1749.51	102.553
1747.93	65.552	1747.93	88.2431	1747.93	99.1685	1747.93	152.955	1747.93	99.1685
1746.35	67.2181	1746.35	98.3064	1746.35	95.7857	1746.35	134.436	1746.35	102.508
1744.76	53.7626	1744.76	108.365	1744.76	105.845	1744.76	144.487	1744.76	80.6439
1743.18	60.4696	1743.18	110.861	1743.18	107.502	1743.18	141.096	1743.18	94.0638
1741.6	70.5323	1741.6	73.0513	1741.6	100.76	1741.6	134.347	1741.6	72.2117
1740.01	57.085	1740.01	67.9984	1740.01	92.3434	1740.01	146.071	1740.01	87.3065
1738.43	53.7152	1738.43	88.1266	1738.43	100.716	1738.43	144.36	1738.43	85.6087
1736.84	78.8769	1736.84	93.1419	1736.84	92.3027	1736.84	140.971	1736.84	83.9116
1735.26	57.0473	1735.26	72.987	1735.26	102.35	1735.26	142.618	1735.26	102.35
1733.67	63.7447	1733.67	93.1008	1733.67	107.359	1733.67	147.619	1733.67	100.65
1732.09	68.762	1732.09	105.659	1732.09	97.2731	1732.09	161.004	1732.09	90.5646
1730.5	57.0096	1730.5	93.0597	1730.5	100.605	1730.5	122.403	1730.5	92.2214
1728.91	62.0261	1728.91	88.0101	1728.91	110.641	1728.91	122.376	1728.91	102.259
1727.33	75.4206	1727.33	80.4486	1727.33	107.265	1727.33	147.489	1727.33	95.5327
1725.74	65.35	1725.74	98.0251	1725.74	105.565	1725.74	147.457	1725.74	85.4578
1724.15	60.3098	1724.15	82.926	1724.15	108.893	1724.15	154.125	1724.15	82.0884
1722.56	72.0208	1722.56	90.4447	1722.56	120.593	1722.56	144.042	1722.56	98.8193
1720.97	73.6795	1720.97	92.9366	1720.97	115.543	1720.97	142.335	1720.97	98.7974
1719.38	61.944	1719.38	82.8711	1719.38	107.146	1719.38	147.326	1719.38	77.0115
1717.79	58.5828	1717.79	95.4062	1717.79	100.428	1717.79	142.272	1717.79	87.0373
1716.21	65.2635	1716.21	102.916	1716.21	115.466	1716.21	143.914	1716.21	88.6915
1714.62	70.2683	1714.62	97.8737	1714.62	115.441	1714.62	150.575	1714.62	102.056
1713.03	70.2528	1713.03	112.906	1713.03	110.397	1713.03	148.869	1713.03	107.052
1711.44	65.2203	1711.44	100.339	1711.44	113.717	1711.44	160.542	1711.44	115.39
1709.84	81.9253	1709.84	90.285	1709.84	107.004	1709.84	142.115	1709.84	96.9728
1708.25	65.1914	1708.25	87.7577	1708.25	117.01	1708.25	148.77	1708.25	105.309
1706.66	73.5331	1706.66	100.272	1706.66	121.998	1706.66	138.71	1706.66	115.313
1705.07	68.5043	1705.07	115.288	1705.07	115.288	1705.07	147.034	1705.07	101.921
1703.48	75.171	1703.48	85.1938	1703.48	115.262	1703.48	157.024	1703.48	100.228
1701.88	81.8348	1701.88	102.711	1701.88	116.907	1701.88	161.999	1701.88	108.556
1700.29	70.1286	1700.29	87.6607	1700.29	113.541	1700.29	151.945	1700.29	103.523
1698.7	88.476	1698.7	85.1373	1698.7	105.17	1698.7	165.266	1698.7	101.831
1697.1	70.0975	1697.1	97.6358	1697.1	123.505	1697.1	175.244	1697.1	105.146
1695.51	66.7448	1695.51	100.117	1695.51	115.135	1695.51	150.176	1695.51	133.49
1693.92	60.057	1693.92	97.5926	1693.92	125.119	1693.92	160.152	1693.92	106.768
1692.32	88.3976	1692.32	107.578	1692.32	131.763	1692.32	163.452	1692.32	101.741
1690.72	80.0405	1690.72	97.5494	1690.72	118.393	1690.72	171.754	1690.72	118.393
1689.13	66.6856	1689.13	112.532	1689.13	128.37	1689.13	156.711	1689.13	120.034
1687.53	78.3383	1687.53	110.007	1687.53	123.341	1687.53	163.344	1687.53	118.341
1685.94	83.3201	1685.94	114.982	1685.94	134.979	1685.94	163.307	1685.94	118.315
1684.34	81.6356	1684.34	107.459	1684.34	106.626	1684.34	134.949	1684.34	134.949
1682.74	71.6235	1682.74	112.432	1682.74	134.919	1682.74	164.901	1682.74	128.256
1681.15	83.2647	1681.15	114.905	1681.15	129.893	1681.15	168.195	1681.15	119.901
1679.55	96.5657	1679.55	129.864	1679.55	144.848	1679.55	178.147	1679.55	123.204
1677.95	91.5506	1677.95	142.32	1677.95	139.823	1677.95	196.418	1677.95	148.145
1676.35	83.2093	1676.35	137.295	1676.35	131.471	1676.35	191.381	1676.35	144.784
1674.75	76.5356	1674.75	149.744	1674.75	144.752	1674.75	184.684	1674.75	133.105
1673.15	78.1821	1673.15	144.72	1673.15	149.71	1673.15	166.345	1673.15	141.393
1671.55	83.1539	1671.55	112.258	1671.55	138.036	1671.55	181.276	1671.55	128.057
1669.96	91.449	1669.96	134.679	1669.96	136.342	1669.96	186.223	1669.96	141.33
1668.36	89.7664	1668.36	144.624	1668.36	137.974	1668.36	177.87	1668.36	156.26
1666.75	103.042	1666.75	129.634	1666.75	144.591	1666.75	177.831	1666.75	134.62
1665.15	104.681	1665.15	144.559	1665.15	166.16	1665.15	192.746	1665.15	134.59
1663.55	91.3678	1663.55	139.544	1663.55	157.817	1663.55	210.977	1663.55	152.833
1661.95	102.974	1661.95	144.495	1661.95	166.086	1661.95	186.017	1661.95	156.121
1660.35	101.29	1660.35	136.991	1660.35	156.086	1660.35	217.525	1660.35	154.426
1658.75	104.588	1658.75	159.372	1658.75	161.032	1658.75	197.555	1658.75	151.071
1657.14	97.9256	1657.14	166.805	1657.14	180.913	1657.14	215.768	1657.14	175.934
1655.54	102.882	1655.54	179.214	1655.54	187.511	1655.54	202.445	1655.54	154.323
1653.94	107.836	1653.94	166.731	1653.94	192.446	1653.94	200.741	1653.94	165.902
1652.33	111.129	1652.33	159.23	1652.33	167.524	1652.33	220.6	1652.33	164.206
1650.73	119.396	1650.73	161.682	1650.73	184.069	1650.73	220.551	1650.73	172.461
1649.12	117.712	1649.12	169.107	1649.12	193.976	1649.12	228.792	1649.12	182.37
1647.52	117.685	1647.52	186.473	1647.52	207.193	1647.52	222.111	1647.52	172.384
1645.92	129.259	1645.92	164.06	1645.92	210.461	1645.92	235.318	1645.92	159.089
1644.31	127.574	1644.31	168.994	1644.31	185.562	1644.31	243.55	1644.31	187.219
1642.71	119.263	1642.71	193.803	1642.71	190.49	1642.71	245.152	1642.71	188.834
1641.1	129.173	1641.1	183.823	1641.1	202.04	1641.1	261.658	1641.1	208.664
1639.49	139.078	1639.49	193.716	1639.49	197.028	1639.49	251.666	1639.49	205.306
1637.88	130.771	1637.88	171.326	1637.88	248.299	1637.88	291.338	1637.88	208.571
1636.28	162.186	1636.28	188.665	1636.28	205.215	1636.28	266.448	1636.28	203.56
1634.67	145.604	1634.67	181.178	1634.67	216.751	1634.67	282.935	1634.67	229.988
1633.06	153.843	1633.06	191.062	1633.06	241.516	1633.06	259.713	1633.06	220.011
1631.45	160.424	1631.45	191.02	1631.45	228.232	1631.45	274.539	1631.45	218.308
1629.84	165.348	1629.84	208.339	1629.84	243.062	1629.84	289.36	1629.84	228.181
1628.24	183.496	1628.24	238.048	1628.24	228.13	1628.24	285.989	1628.24	213.252
1626.62	170.233	1626.62	210.725	1626.62	246.259	1626.62	284.272	1626.62	242.954
1625.02	173.5	1625.02	193.328	1625.02	221.418	1625.02	327.17	1625.02	244.552
1623.41	173.461	1623.41	220.543	1623.41	229.629	1623.41	305.621	1623.41	218.065
1621.79	183.332	1621.79	230.404	1621.79	265.914	1621.79	320.418	1621.79	254.352
1620.19	191.547	1620.19	225.398	1620.19	259.249	1620.19	336.859	1620.19	285.67
1618.57	186.552	1618.57	250.111	1618.57	250.937	1618.57	320.275	1618.57	265.795
1616.96	186.51	1616.96	215.394	1616.96	270.687	1616.96	325.155	1616.96	272.338
1615.35	202.97	1615.35	267.326	1615.35	293.729	1615.35	336.633	1615.35	285.478
1613.74	197.975	1613.74	272.216	1613.74	278.815	1613.74	354.706	1613.74	305.212
1612.12	211.126	1612.12	252.362	1612.12	295.247	1612.12	362.874	1612.12	285.351
1610.51	220.974	1610.51	262.2	1610.51	291.883	1610.51	359.494	1610.51	306.725
1608.9	217.627	1608.9	267.087	1608.9	278.628	1608.9	347.873	1608.9	273.682
1607.29	220.875	1607.29	249.72	1607.29	291.753	1607.29	337.905	1607.29	271.973
1605.67	220.825	1605.67	257.08	1605.67	296.631	1605.67	347.718	1605.67	288.391
1604.06	217.481	1604.06	257.023	1604.06	311.393	1604.06	347.64	1604.06	293.27
1602.44	207.549	1602.44	252.024	1602.44	298.146	1602.44	368.976	1602.44	306.382
1600.83	235.499	1600.83	281.61	1600.83	327.722	1600.83	401.83	1600.83	299.726
1599.21	246.971	1599.21	271.669	1599.21	312.83	1599.21	396.801	1599.21	319.416
1597.59	230.455	1597.59	291.361	1597.59	294.653	1597.59	368.728	1597.59	334.16
1595.98	236.986	1595.98	293.764	1595.98	307.753	1595.98	390.04	1595.98	322.565
1594.36	243.515	1594.36	291.23	1594.36	317.556	1594.36	408.052	1594.36	315.911
1592.74	250.04	1592.74	308.438	1592.74	320.775	1592.74	381.64	1592.74	299.39
1591.13	251.629	1591.13	288.633	1591.13	338.794	1591.13	411.158	1591.13	323.993
1589.51	249.928	1589.51	295.968	1589.51	343.651	1589.51	414.355	1589.51	312.41
1587.89	254.804	1587.89	327.957	1587.89	310.696	1587.89	412.618	1587.89	309.052
1586.27	249.816	1586.27	305.696	1586.27	308.983	1586.27	438.822	1586.27	320.488
1584.65	249.76	1584.65	310.557	1584.65	310.557	1584.65	404.217	1584.65	354.922
1583.04	234.919	1583.04	310.487	1583.04	320.344	1583.04	384.413	1583.04	353.2
1581.42	264.43	1581.42	305.49	1581.42	367.902	1581.42	450.023	1581.42	344.908
1579.79	252.876	1579.79	332.516	1579.79	377.672	1579.79	384.24	1579.79	334.979
1578.18	242.969	1578.18	342.291	1578.18	354.604	1578.18	413.704	1578.18	339.829
1576.55	244.556	1576.55	332.366	1576.55	366.013	1576.55	446.438	1576.55	364.372
1574.93	237.937	1574.93	305.216	1574.93	331.471	1574.93	415.16	1574.93	331.471
1573.31	252.649	1573.31	324.835	1573.31	346.162	1573.31	421.629	1573.31	357.646
1571.69	249.312	1571.69	317.381	1571.69	336.243	1571.69	429.735	1571.69	347.725
1570.07	232.858	1570.07	322.229	1570.07	373.884	1570.07	414.88	1570.07	352.566
1568.45	265.595	1568.45	304.942	1568.45	368.881	1568.45	437.739	1568.45	339.371
1566.82	229.475	1566.82	295.039	1566.82	350.768	1566.82	426.167	1566.82	391.746
1565.2	252.365	1565.2	312.179	1565.2	355.606	1565.2	403.129	1565.2	353.967
1563.58	252.309	1563.58	307.194	1563.58	376.825	1563.58	421.061	1563.58	370.271
1561.95	252.252	1561.95	307.125	1561.95	375.102	1561.95	420.966	1561.95	340.704
1560.33	252.195	1560.33	302.143	1560.33	347.178	1560.33	427.422	1560.33	350.453
1558.7	245.589	1558.7	334.002	1558.7	338.913	1558.7	424.051	1558.7	343.825
1557.08	242.26	1557.08	319.194	1557.08	340.474	1557.08	445.235	1557.08	365.027
1555.45	261.844	1555.45	363.309	1555.45	378.037	1555.45	438.589	1555.45	358.399
1553.83	256.877	1553.83	319.051	1553.83	341.957	1553.83	431.946	1553.83	355.046
1552.2	242.097	1552.2	318.979	1552.2	350.059	1552.2	448.206	1552.2	358.238
1550.57	260.032	1550.57	314.001	1550.57	379.418	1550.57	467.73	1550.57	356.522
1548.95	258.338	1548.95	340.908	1548.95	343.361	1548.95	459.45	1548.95	336.821
1547.32	243.568	1547.32	331.024	1547.32	353.092	1547.32	444.634	1547.32	361.265
1545.69	251.685	1545.69	311.337	1545.69	362.818	1545.69	454.34	1545.69	344.841
1544.06	241.824	1544.06	343.129	1544.06	362.736	1544.06	423.192	1544.06	346.397
1542.44	251.571	1542.44	328.349	1542.44	378.99	1542.44	439.433	1542.44	329.983
1540.81	243.348	1540.81	335.625	1540.81	357.673	1540.81	408.303	1540.81	351.14
1539.18	254.723	1539.18	342.897	1539.18	354.327	1539.18	422.906	1539.18	344.53
1537.55	251.401	1537.55	328.127	1537.55	368.939	1537.55	434.238	1537.55	334.657
1535.92	231.759	1535.92	313.364	1535.92	359.063	1535.92	440.669	1535.92	347.639
1534.29	226.812	1534.29	330.427	1534.29	349.192	1534.29	430.779	1534.29	318.189
1532.66	239.811	1532.66	281.411	1532.66	357.27	1532.66	468.203	1532.66	339.325
1531.03	241.388	1531.03	310.706	1531.03	378.392	1531.03	450.156	1531.03	345.772
1529.4	216.874	1529.4	310.636	1529.4	363.631	1529.4	410.92	1529.4	347.325
1527.77	218.456	1527.77	305.675	1527.77	348.877	1527.77	433.65	1527.77	352.137
1526.13	221.666	1526.13	283.602	1526.13	356.947	1526.13	430.293	1526.13	340.648
1524.5	249.318	1524.5	310.425	1524.5	334.053	1524.5	436.714	1524.5	342.201
1522.87	229.712	1522.87	342.124	1522.87	379.594	1522.87	451.277	1522.87	348.64
1521.23	247.576	1521.23	339.603	1521.23	338.789	1521.23	400.683	1521.23	343.675
1519.6	229.608	1519.6	319.985	1519.6	350.111	1519.6	416.877	1519.6	345.226
1517.97	229.556	1517.97	341.892	1517.97	333.751	1517.97	407.014	1517.97	306.074
1516.33	208.344	1516.33	312.516	1516.33	382.507	1516.33	408.55	1516.33	297.867
1514.7	232.707	1514.7	295.359	1514.7	379.165	1514.7	400.321	1514.7	305.936
1513.06	216.385	1513.06	309.934	1513.06	340.033	1513.06	405.111	1513.06	331.898
1511.43	242.361	1511.43	322.063	1511.43	335.076	1511.43	413.152	1511.43	320.437
1509.79	239.054	1509.79	275.643	1509.79	364.272	1509.79	440.704	1509.79	341.505
1508.16	230.87	1508.16	299.969	1508.16	347.931	1508.16	437.353	1508.16	338.176
1506.52	199.934	1506.52	299.901	1506.52	388.49	1506.52	437.254	1506.52	326.721
1504.88	227.516	1504.88	280.332	1504.88	333.148	1504.88	440.405	1504.88	308.771
1503.25	230.714	1503.25	302.202	1503.25	324.949	1503.25	428.932	1503.25	313.575
1501.61	220.915	1501.61	270.458	1501.61	347.616	1501.61	393.099	1501.61	345.992
1499.97	219.241	1499.97	306.937	1499.97	352.409	1499.97	412.498	1499.97	344.289
1498.33	225.686	1498.33	289.82	1498.33	329.599	1498.33	412.404	1498.33	323.104
1496.69	227.258	1496.69	306.798	1496.69	360.366	1496.69	373.352	1496.69	332.771
1495.05	222.338	1495.05	301.86	1495.05	365.153	1495.05	447.921	1495.05	308.352
1493.42	217.42	1493.42	313.96	1493.42	337.487	1493.42	397.521	1493.42	322.884
1491.78	223.859	1491.78	284.69	1491.78	304.967	1491.78	428.252	1491.78	319.567
1490.13	225.43	1490.13	355.174	1490.13	329.225	1490.13	410.315	1490.13	313.007
1488.49	222.136	1488.49	306.45	1488.49	311.315	1488.49	434.543	1488.49	330.772
1486.85	226.949	1486.85	296.654	1486.85	343.665	1486.85	437.687	1486.85	303.139
1485.21	204.208	1485.21	318.467	1485.21	367.898	1485.21	434.346	1485.21	311.173
1483.57	215.503	1483.57	325.686	1483.57	349.991	1483.57	413.183	1483.57	288.418
1481.93	220.314	1481.93	306.172	1481.93	358.011	1481.93	396.89	1481.93	302.932
1480.29	225.123	1480.29	298.815	1480.29	322.299	1480.29	408.137	1480.29	341.734
1478.64	207.261	1478.64	276.887	1478.64	340.037	1478.64	411.283	1478.64	343.275
1477	199.119	1477	281.681	1477	349.673	1477	424.14	1477	331.865
1475.36	199.074	1475.36	293.755	1475.36	333.408	1475.36	409.477	1475.36	309.131
1473.71	207.119	1473.71	283.98	1473.71	309.061	1473.71	375.404	1473.71	309.061
1472.07	234.574	1472.07	279.062	1472.07	323.55	1472.07	388.26	1472.07	297.666
1470.42	205.408	1470.42	283.851	1470.42	329.946	1470.42	368.763	1470.42	307.303
1468.78	216.68	1468.78	288.637	1468.78	336.339	1468.78	386.467	1468.78	297.531
1467.13	213.398	1467.13	305.546	1467.13	336.263	1467.13	404.162	1467.13	324.946
1465.49	203.651	1465.49	315.175	1465.49	337.803	1465.49	387.907	1465.49	299.012
1463.84	210.069	1463.84	327.222	1463.84	371.66	1463.84	389.435	1463.84	328.03
1462.2	235.869	1462.2	344.111	1462.2	323.109	1462.2	389.346	1462.2	323.109
1460.55	227.74	1460.55	285.886	1460.55	329.496	1460.55	387.642	1460.55	303.653
1458.9	222.844	1458.9	290.666	1458.9	313.273	1458.9	413.391	1458.9	298.74
1457.25	211.492	1457.25	314.816	1457.25	332.575	1457.25	406.839	1457.25	311.587
1455.61	229.198	1455.61	302.639	1455.61	348.64	1455.61	395.448	1455.61	321.201
1453.96	195.258	1453.96	312.252	1453.96	337.264	1453.96	400.199	1453.96	295.308
1452.31	211.347	1452.31	287.981	1452.31	332.348	1452.31	361.388	1452.31	300.081
1450.66	217.751	1450.66	300.012	1450.66	312.916	1450.66	367.757	1450.66	303.238
1449.01	211.251	1449.01	270.917	1449.01	348.322	1449.01	412.826	1449.01	320.908
1447.36	222.488	1447.36	285.365	1447.36	322.447	1447.36	369.202	1447.36	322.447
1445.71	228.885	1445.71	287.718	1445.71	335.268	1445.71	380.401	1445.71	325.597
1444.06	233.667	1444.06	292.487	1444.06	322.3	1444.06	373.868	1444.06	306.185
1442.41	222.336	1442.41	268.253	1442.41	322.226	1442.41	402.783	1442.41	301.282
1440.76	212.621	1440.76	292.354	1440.76	306.045	1440.76	367.254	1440.76	309.267
1439.11	227.066	1439.11	285.04	1439.11	325.3	1439.11	405.82	1439.11	323.69
1437.45	252.774	1437.45	304.295	1437.45	312.345	1437.45	405.727	1437.45	304.295
1435.8	243.059	1435.8	289.739	1435.8	341.248	1435.8	394.367	1435.8	302.616
1434.15	209.208	1434.15	296.915	1434.15	334.733	1434.15	392.667	1434.15	308.984
1432.49	220.423	1432.49	284.78	1432.49	315.349	1432.49	418.321	1432.49	325.003
1430.84	209.112	1430.84	287.128	1430.84	324.929	1430.84	392.488	1430.84	332.971
1429.19	205.848	1429.19	296.711	1429.19	336.112	1429.19	379.533	1429.19	347.369
1427.53	239.566	1427.53	303.878	1427.53	336.035	1427.53	397.132	1427.53	336.035
1425.88	225.044	1425.88	325.51	1425.88	315.061	1425.88	360.07	1425.88	323.098
1424.22	220.171	1424.22	296.508	1424.22	335.881	1424.22	353.559	1424.22	294.097
1422.57	228.154	1422.57	303.67	1422.57	342.231	1422.57	379.186	1422.57	300.457
1420.91	220.07	1420.91	284.324	1420.91	338.94	1420.91	382.312	1420.91	324.483
1419.25	221.626	1419.25	317.985	1419.25	329.227	1419.25	377.406	1419.25	309.955
1417.6	236.026	1417.6	293.828	1417.6	338.785	1417.6	406.221	1417.6	343.602
1415.94	247.208	1415.94	288.945	1415.94	343.523	1415.94	404.523	1415.94	316.234
1414.28	210.239	1414.28	250.362	1414.28	356.284	1414.28	396.406	1414.28	303.323
1412.62	224.632	1412.62	310.473	1412.62	352.993	1412.62	401.129	1412.62	322.507
1410.97	250.247	1410.97	281.528	1410.97	340.079	1410.97	415.474	1410.97	317.621
1409.31	248.586	1409.31	281.463	1409.31	335.19	1409.31	396.133	1409.31	314.341
1407.65	226.081	1407.65	283.804	1407.65	351.147	1407.65	394.439	1407.65	325.493
1405.99	235.647	1405.99	281.334	1405.99	354.273	1405.99	387.937	1405.99	344.654
1404.33	225.977	1404.33	319.734	1404.33	354.192	1404.33	383.04	1404.33	339.767
1402.67	235.539	1402.67	286.012	1402.67	326.871	1402.67	406.987	1402.67	315.655
1401.01	233.883	1401.01	290.752	1401.01	317.184	1401.01	402.087	1401.01	325.194
1399.35	245.041	1399.35	338.733	1399.35	334.729	1399.35	401.995	1399.35	328.323
1397.69	238.58	1397.69	307.432	1397.69	337.855	1397.69	408.308	1397.69	323.444
1396.03	235.323	1396.03	304.96	1396.03	332.975	1396.03	427.424	1396.03	326.571
1394.36	238.47	1394.36	307.291	1394.36	339.3	1394.36	392.116	1394.36	350.503
1392.7	241.616	1392.7	297.619	1392.7	339.222	1392.7	395.226	1392.7	328.021
1391.04	255.958	1391.04	338.344	1391.04	334.345	1391.04	374.338	1391.04	327.946
1389.38	225.511	1389.38	307.079	1389.38	335.868	1389.38	369.454	1389.38	327.871
1387.71	230.256	1387.71	287.82	1387.71	324.597	1387.71	390.157	1387.71	354.979
1386.05	225.408	1386.05	261.377	1386.05	329.319	1386.05	410.849	1386.05	370.883
1384.38	230.151	1384.38	294.88	1384.38	329.243	1384.38	404.362	1384.38	334.038
1382.72	242.881	1382.72	313.987	1382.72	327.57	1382.72	405.867	1382.72	335.559
1381.05	261.995	1381.05	304.33	1381.05	348.262	1381.05	413.761	1381.05	330.689
1379.39	253.949	1379.39	282.698	1379.39	330.613	1379.39	394.5	1379.39	341.793
1377.72	253.891	1377.72	328.142	1377.72	341.715	1377.72	415.168	1377.72	336.924
1376.06	221.904	1376.06	318.488	1376.06	344.829	1376.06	400.704	1376.06	346.426
1374.39	223.449	1374.39	335.173	1374.39	349.538	1374.39	421.361	1374.39	328.789
1372.72	255.311	1372.72	303.98	1372.72	339.883	1372.72	411.69	1372.72	311.161
1371.06	231.323	1371.06	337.412	1371.06	339.805	1371.06	438.716	1371.06	355.758
1369.39	232.864	1369.39	334.942	1369.39	320.587	1369.39	406.715	1369.39	360.461
1367.72	231.216	1367.72	308.554	1367.72	344.432	1367.72	389.081	1367.72	346.027
1366.05	251.888	1366.05	327.614	1366.05	368.267	1366.05	412.905	1366.05	337.976
1364.38	250.236	1364.38	332.32	1364.38	341.086	1364.38	385.714	1364.38	352.243
1362.71	253.365	1362.71	296.39	1362.71	345.788	1362.71	399.967	1362.71	360.129
1361.04	246.934	1361.04	293.932	1361.04	366.419	1361.04	406.247	1361.04	348.895
1359.37	254.841	1359.37	303.421	1359.37	344.036	1359.37	415.71	1359.37	342.443
1357.7	242.043	1357.7	315.293	1357.7	342.364	1357.7	421.984	1357.7	328.033
1356.03	237.212	1356.03	327.161	1356.03	343.877	1356.03	452.135	1356.03	345.469
1354.36	238.749	1354.36	322.311	1354.36	356.531	1354.36	432.931	1354.36	374.039
1352.69	265.745	1352.69	307.915	1352.69	381.91	1352.69	415.327	1352.69	351.675
1351.02	249.775	1351.02	303.071	1351.02	337.276	1351.02	392.958	1351.02	373.867
1349.35	243.355	1349.35	326.859	1349.35	356.284	1349.35	402.411	1349.35	330.836
1347.67	225.807	1347.67	333.94	1347.67	370.514	1347.67	405.498	1347.67	340.3
1346	263.91	1346	341.017	1346	354.53	1346	411.764	1346	341.812
1344.33	262.26	1344.33	321.864	1344.33	338.554	1344.33	414.848	1344.33	314.712
1342.65	244.719	1342.65	307.488	1342.65	346.421	1342.65	422.697	1342.65	363.901
1340.98	220.832	1340.98	300.268	1340.98	365.406	1340.98	390.825	1340.98	346.341
1339.3	228.723	1339.3	304.964	1339.3	354.203	1339.3	400.265	1339.3	331.966
1337.63	247.726	1337.63	319.185	1337.63	352.533	1337.63	416.052	1337.63	339.829
1335.95	244.493	1335.95	328.637	1335.95	374.678	1335.95	395.317	1335.95	350.864
1334.28	247.611	1334.28	316.657	1334.28	361.893	1334.28	387.289	1334.28	344.434
1332.6	257.075	1332.6	297.541	1332.6	338.007	1332.6	399.895	1332.6	372.918
1330.92	234.805	1330.92	326.029	1330.92	323.65	1330.92	399.803	1330.92	318.89
1329.25	253.784	1329.25	337.85	1329.25	331.506	1329.25	429.847	1329.25	331.506
1327.57	212.495	1327.57	309.228	1327.57	345.701	1327.57	409.132	1327.57	333.015
1325.89	242.569	1325.89	316.291	1325.89	340.865	1325.89	407.452	1325.89	344.035
1324.21	256.778	1324.21	347.126	1324.21	336.031	1324.21	412.113	1324.21	353.466
1322.54	251.965	1322.54	320.898	1322.54	356.554	1322.54	426.28	1322.54	342.292
1320.86	243.985	1320.86	299.436	1320.86	326.369	1320.86	429.35	1320.86	356.471
1319.18	223.337	1319.18	313.622	1319.18	335.797	1319.18	419.747	1319.18	318.374
1317.5	239.121	1317.5	306.423	1317.5	334.136	1317.5	389.561	1317.5	346.805
1315.82	258.064	1315.82	320.601	1315.82	367.306	1315.82	405.303	1315.82	335.642
1314.14	223.182	1314.14	334.773	1314.14	348.227	1314.14	435.283	1314.14	338.73
1312.46	238.955	1312.46	287.22	1312.46	365.553	1312.46	403.533	1312.46	343.399
1310.77	237.317	1310.77	306.139	1310.77	319.587	1310.77	384.454	1310.77	336.991
1309.09	218.281	1309.09	284.715	1309.09	341.658	1309.09	412.836	1309.09	346.403
1307.41	227.719	1307.41	308.369	1307.41	333.671	1307.41	382.694	1307.41	335.253
1305.73	230.828	1305.73	279.84	1305.73	350.985	1305.73	403.159	1305.73	317.784
1304.04	229.194	1304.04	260.807	1304.04	327.194	1304.04	376.194	1304.04	312.968
1302.36	208.597	1302.36	308.155	1302.36	330.279	1302.36	387.169	1302.36	323.958
1300.68	206.969	1300.68	305.713	1300.68	361.8	1300.68	376.02	1300.68	334.942
1298.99	236.932	1298.99	289.057	1298.99	341.182	1298.99	386.989	1298.99	325.387
1297.31	235.298	1297.31	296.096	1297.31	336.366	1297.31	385.32	1297.31	331.628
1295.62	214.719	1295.62	291.291	1295.62	318.92	1295.62	378.915	1295.62	312.605
1293.94	213.09	1293.94	281.753	1293.94	347.258	1293.94	375.67	1293.94	320.425
1292.25	203.572	1292.25	293.523	1292.25	337.709	1292.25	381.896	1292.25	306.148
1290.57	200.37	1290.57	269.789	1290.57	326.587	1290.57	388.118	1290.57	320.276
1288.88	217.674	1288.88	248.432	1288.88	324.934	1288.88	397.492	1288.88	320.201
1287.2	222.354	1287.2	267.298	1287.2	335.897	1287.2	391.091	1287.2	296.472
1285.51	204.96	1285.51	279.061	1285.51	313.746	1285.51	378.387	1285.51	302.71
1283.82	206.488	1283.82	302.639	1283.82	321.554	1283.82	365.689	1283.82	301.063
1282.13	226.927	1282.13	319.116	1282.13	308.873	1282.13	379.787	1282.13	305.721
1280.44	220.572	1280.44	285.956	1280.44	321.405	1280.44	356.066	1280.44	288.319
1278.75	184.292	1278.75	283.527	1278.75	329.206	1278.75	346.532	1278.75	292.977
1277.07	203.147	1277.07	288.185	1277.07	324.405	1277.07	379.522	1277.07	289.76
1275.38	201.525	1275.38	264.502	1275.38	319.606	1275.38	369.987	1275.38	295.99
1273.69	192.034	1273.69	262.079	1273.69	295.921	1273.69	369.901	1273.69	288.051
1272	195.136	1272	271.46	1272	316.31	1272	349.357	1272	284.836
1270.3	191.944	1270.3	276.117	1270.3	295.783	1270.3	365.009	1270.3	316.236
1268.61	195.046	1268.61	276.052	1268.61	302.006	1268.61	380.654	1268.61	276.839
1266.92	195	1266.92	273.629	1266.92	295.645	1266.92	386.855	1266.92	294.073
1265.23	185.521	1265.23	282.999	1265.23	294.004	1265.23	342.743	1265.23	276.71
1263.54	190.194	1263.54	271.144	1263.54	290.792	1263.54	350.522	1263.54	287.648
1261.85	210.579	1261.85	226.293	1261.85	309.582	1261.85	348.869	1261.85	278.152
1260.15	191.676	1260.15	266.304	1260.15	267.09	1260.15	339.361	1260.15	284.372
1258.46	188.49	1258.46	252.105	1258.46	279.593	1258.46	351.848	1258.46	271.74
1256.77	185.305	1256.77	259.113	1256.77	287.38	1256.77	321.929	1256.77	282.669
1255.07	194.682	1255.07	268.473	1255.07	287.313	1255.07	324.993	1255.07	273.183
1253.38	182.079	1253.38	249.574	1253.38	310.791	1253.38	321.778	1253.38	279.398
1251.68	186.745	1251.68	247.162	1251.68	284.04	1251.68	337.396	1251.68	280.902
1249.99	180.426	1249.99	263.578	1249.99	287.112	1249.99	320.059	1249.99	274.561
1248.29	185.089	1248.29	228.224	1248.29	293.319	1248.29	287.045	1248.29	246.263
1246.59	163.091	1246.59	258.751	1246.59	277.569	1246.59	291.682	1246.59	257.182
1244.9	166.189	1244.9	249.283	1244.9	244.58	1244.9	333.945	1244.9	260.258
1243.2	178.69	1243.2	223.362	1243.2	263.332	1243.2	315.058	1243.2	250.792
1241.5	166.111	1241.5	239.764	1241.5	274.24	1241.5	354.162	1241.5	220.959
1239.8	183.306	1239.8	220.908	1239.8	282.01	1239.8	354.079	1239.8	255.375
1238.11	167.6	1238.11	223.205	1238.11	272.546	1238.11	330.501	1238.11	228.688
1236.41	165.995	1236.41	220.804	1236.41	267.784	1236.41	331.989	1236.41	244.294
1234.71	169.087	1234.71	199.617	1234.71	283.377	1234.71	294.337	1234.71	231.712
1233.01	181.57	1233.01	218.353	1233.01	252.006	1233.01	289.572	1233.01	253.571
1231.31	161.184	1231.31	201.871	1231.31	262.901	1231.31	292.634	1231.31	244.123
1229.61	151.759	1229.61	220.598	1229.61	225.291	1229.61	306.647	1229.61	255.017
1227.91	156.416	1227.91	204.123	1227.91	267.471	1227.91	315.96	1227.91	245.573
1226.21	164.198	1226.21	218.149	1226.21	242.388	1226.21	293.993	1226.21	237.696
1224.51	146.962	1224.51	215.753	1224.51	251.711	1224.51	281.416	1224.51	251.711
1222.8	164.121	1222.8	227.425	1222.8	259.468	1222.8	282.914	1222.8	246.963
1221.1	168.771	1221.1	234.404	1221.1	278.159	1221.1	300.037	1221.1	223.465
1219.4	160.92	1219.4	220.288	1219.4	251.535	1219.4	282.781	1219.4	229.662
1217.7	165.568	1217.7	201.493	1217.7	259.285	1217.7	279.591	1217.7	245.228
1215.99	168.652	1215.99	210.815	1215.99	237.362	1215.99	288.895	1215.99	223.308
1214.29	154.562	1214.29	229.501	1214.29	237.307	1214.29	273.215	1214.29	220.133
1212.59	152.965	1212.59	222.423	1212.59	237.251	1212.59	277.834	1212.59	202.912
1210.88	142.005	1210.88	189.6	1210.88	252.8	1210.88	266.845	1210.88	241.877
1209.18	162.254	1209.18	222.319	1209.18	229.339	1209.18	287.064	1209.18	224.659
1207.47	157.536	1207.47	189.511	1207.47	235.525	1207.47	285.437	1207.47	235.525
1205.77	145.024	1205.77	187.128	1205.77	238.588	1205.77	276.014	1205.77	216.756
1204.06	159.021	1204.06	196.438	1204.06	208.91	1204.06	251.004	1204.06	221.383
1202.35	140.28	1202.35	219.772	1202.35	226.007	1202.35	255.621	1202.35	210.42
1200.64	148.039	1200.64	203.358	1200.64	218.162	1200.64	269.586	1200.64	202.579
1198.94	137.098	1198.94	177.605	1198.94	221.227	1198.94	272.639	1198.94	205.648
1197.23	141.739	1197.23	200.927	1197.23	222.733	1197.23	269.46	1197.23	210.272
1195.52	138.591	1195.52	193.872	1195.52	232.023	1195.52	284.968	1195.52	199.322
1193.81	126.104	1193.81	191.491	1193.81	225.742	1193.81	259.992	1193.81	210.173
1192.1	136.97	1192.1	200.785	1192.1	213.237	1192.1	249.036	1192.1	210.124
1190.39	118.264	1190.39	184.399	1190.39	214.743	1190.39	261.426	1190.39	186.733
1188.69	130.682	1188.69	186.689	1188.69	219.36	1188.69	253.586	1188.69	199.135
1186.97	138.428	1186.97	191.311	1186.97	219.308	1186.97	264.414	1186.97	197.533
1185.26	130.621	1185.26	184.269	1185.26	209.926	1185.26	247.247	1185.26	206.816
1183.55	122.817	1183.55	179.561	1183.55	214.541	1183.55	258.071	1183.55	188.112
1181.84	122.788	1181.84	181.851	1181.84	191.176	1181.84	271.999	1181.84	188.068
1180.13	130.529	1180.13	172.484	1180.13	189.577	1180.13	256.396	1180.13	198.901
1178.42	133.605	1178.42	172.444	1178.42	205.068	1178.42	267.21	1178.42	187.979
1176.71	119.595	1176.71	179.393	1176.71	203.467	1176.71	246.956	1176.71	180.169
1174.99	131.989	1174.99	163.046	1174.99	184.785	1174.99	240.687	1174.99	163.046
1173.28	135.063	1173.28	165.336	1173.28	184.742	1173.28	232.868	1173.28	200.266
1171.56	114.854	1171.56	181.594	1171.56	195.563	1171.56	263.855	1171.56	186.25
1169.85	133.448	1169.85	167.586	1169.85	207.93	1169.85	238.965	1169.85	195.517
1168.14	136.519	1168.14	190.817	1168.14	183.06	1168.14	221.844	1168.14	189.265
1166.42	124.079	1166.42	174.486	1166.42	196.976	1166.42	226.444	1166.42	169.058
1164.71	111.645	1164.71	158.164	1164.71	207.784	1164.71	231.043	1164.71	181.423
1162.99	116.269	1162.99	165.102	1162.99	179.83	1162.99	227.888	1162.99	155.026
1161.27	116.242	1161.27	158.089	1161.27	189.087	1161.27	206.136	1161.27	173.588
1159.56	125.512	1159.56	155.728	1159.56	184.394	1159.56	227.781	1159.56	184.394
1157.84	119.285	1157.84	188.223	1157.84	171.957	1157.84	243.218	1157.84	170.408
1156.12	111.513	1156.12	174.24	1156.12	176.563	1156.12	240.064	1156.12	171.916
1154.4	126.971	1154.4	183.489	1154.4	181.167	1154.4	219.877	1154.4	170.327
1152.69	120.749	1152.69	155.581	1152.69	182.672	1152.69	232.21	1152.69	164.095
1150.97	119.173	1150.97	167.152	1150.97	168.699	1150.97	216.678	1150.97	167.152
1149.25	117.598	1149.25	162.47	1149.25	164.018	1149.25	218.174	1149.25	173.302
1147.53	111.382	1147.53	162.432	1147.53	179.449	1147.53	208.841	1147.53	159.338
1145.81	108.262	1145.81	153.114	1145.81	184.046	1145.81	199.512	1145.81	148.474
1144.09	89.6819	1144.09	146.12	1144.09	179.364	1144.09	228.844	1144.09	153.078
1142.37	105.12	1142.37	164.636	1142.37	179.322	1142.37	211.785	1142.37	165.409
1140.65	125.186	1140.65	159.96	1140.65	188.552	1140.65	191.643	1140.65	148.369
1138.93	111.25	1138.93	139.063	1138.93	179.237	1138.93	225.591	1138.93	151.424
1137.2	115.859	1137.2	134.396	1137.2	169.926	1137.2	196.187	1137.2	145.209
1135.48	106.565	1135.48	152.897	1135.48	140.542	1135.48	213.129	1135.48	148.264
1133.76	117.348	1133.76	157.493	1133.76	163.669	1133.76	205.359	1133.76	162.125
1132.04	104.971	1132.04	127.354	1132.04	159	1132.04	202.223	1132.04	135.844
1130.31	112.662	1130.31	143.529	1130.31	155.875	1130.31	182.112	1130.31	162.049
1128.59	117.265	1128.59	157.381	1128.59	160.467	1128.59	174.354	1128.59	165.096
1126.86	100.268	1126.86	141.147	1126.86	151.174	1126.86	178.94	1126.86	140.376
1125.14	89.4491	1125.14	152.68	1125.14	169.645	1125.14	195.863	1125.14	148.054
1123.41	97.1372	1123.41	136.455	1123.41	163.437	1123.41	185.023	1123.41	149.56
1121.69	94.0312	1121.69	152.608	1121.69	146.442	1121.69	189.604	1121.69	155.691
1119.96	100.173	1119.96	150.26	1119.96	157.195	1119.96	194.182	1119.96	143.325
1118.24	100.15	1118.24	129.424	1118.24	157.158	1118.24	184.892	1118.24	146.373
1116.51	97.0453	1116.51	166.363	1116.51	155.581	1116.51	198.712	1116.51	137.096
1114.78	86.242	1114.78	131.673	1114.78	158.624	1114.78	177.104	1114.78	141.683
1113.05	92.3803	1113.05	138.57	1113.05	157.047	1113.05	190.919	1113.05	130.872
1111.33	104.673	1111.33	129.302	1111.33	138.538	1111.33	193.953	1111.33	138.538
1109.6	106.187	1109.6	140.813	1109.6	136.966	1109.6	160.05	1109.6	110.804
1107.87	106.162	1107.87	140.78	1107.87	155.396	1107.87	166.166	1107.87	98.469
1106.14	110.751	1106.14	138.439	1106.14	149.207	1106.14	187.662	1106.14	126.133
1104.41	90.7331	1104.41	115.339	1104.41	150.709	1104.41	170.701	1104.41	133.793
1102.68	90.7116	1102.68	122.23	1102.68	135.299	1102.68	175.273	1102.68	142.986
1100.95	104.524	1100.95	142.952	1100.95	133.729	1100.95	162.935	1100.95	139.878
1099.22	99.8891	1099.22	131.393	1099.22	127.551	1099.22	182.874	1099.22	122.94
1097.49	87.5742	1097.49	124.448	1097.49	135.202	1097.49	176.685	1097.49	136.739
1095.76	92.1616	1095.76	110.594	1095.76	138.242	1095.76	182.787	1095.76	113.666
1094.02	93.6753	1094.02	122.085	1094.02	127.46	1094.02	155.102	1094.02	115.175
1092.29	87.5119	1092.29	124.359	1092.29	139.712	1092.29	178.094	1092.29	118.218
1090.56	93.6309	1090.56	128.934	1090.56	125.864	1090.56	171.912	1090.56	128.934
1088.82	101.281	1088.82	110.489	1088.82	142.715	1088.82	162.664	1088.82	115.093
1087.09	88.9838	1087.09	108.161	1087.09	147.284	1087.09	161.091	1087.09	127.339
1085.36	81.2935	1085.36	131.143	1085.36	141.113	1085.36	167.189	1085.36	116.572
1083.62	93.542	1083.62	124.211	1083.62	125.745	1083.62	142.613	1083.62	113.477
1081.89	101.185	1081.89	110.384	1081.89	119.583	1081.89	157.91	1081.89	111.917
1080.15	91.9648	1080.15	114.956	1080.15	127.218	1080.15	154.807	1080.15	107.292
1078.41	84.281	1078.41	114.929	1078.41	122.591	1078.41	163.965	1078.41	121.058
1076.68	72.0049	1076.68	108.007	1076.68	124.093	1076.68	163.926	1076.68	119.497
1074.94	79.646	1074.94	110.279	1074.94	125.596	1074.94	163.887	1074.94	121.001
1073.21	90.3461	1073.21	119.441	1073.21	127.097	1073.21	157.723	1073.21	125.566
1071.47	78.0772	1071.47	114.819	1071.47	111.758	1071.47	142.376	1071.47	117.881
1069.73	79.5892	1069.73	114.792	1069.73	122.445	1069.73	160.709	1069.73	116.323
1067.99	74.9797	1067.99	107.879	1067.99	125.476	1067.99	140.778	1067.99	113.235
1066.25	91.79	1066.25	110.148	1066.25	113.208	1066.25	156.043	1066.25	107.088
1064.51	82.5914	1064.51	96.3566	1064.51	133.064	1064.51	165.183	1064.51	108.592
1062.77	76.4553	1062.77	105.508	1062.77	117.741	1062.77	165.143	1062.77	110.096
1061.03	84.0808	1061.03	100.897	1061.03	105.483	1061.03	166.633	1061.03	102.426
1059.29	79.4757	1059.29	107.751	1059.29	119.214	1059.29	158.951	1059.29	103.93
1057.55	70.2887	1057.55	110.017	1057.55	120.713	1057.55	178.778	1057.55	110.017
1055.81	64.1613	1055.81	105.408	1055.81	111.518	1055.81	151.237	1055.81	96.242
1054.07	65.6733	1054.07	107.674	1054.07	114.547	1054.07	154.256	1054.07	99.2736
1052.33	70.2385	1052.33	107.648	1052.33	116.046	1052.33	157.273	1052.33	112.992
1050.59	71.7483	1050.59	100.753	1050.59	119.072	1050.59	140.443	1050.59	119.072
1048.84	76.3098	1048.84	107.597	1048.84	106.834	1048.84	143.462	1048.84	105.308
1047.1	71.7141	1047.1	107.571	1047.1	106.808	1047.1	128.17	1047.1	99.1791
1045.36	71.697	1045.36	112.122	1045.36	108.308	1045.36	149.496	1045.36	94.579
1043.61	77.7803	1043.61	96.0816	1043.61	117.433	1043.61	138.785	1043.61	103.707
1041.87	70.1381	1041.87	123.504	1041.87	106.732	1041.87	152.474	1041.87	109.781
1040.12	70.1214	1040.12	93.7492	1040.12	108.231	1040.12	147.865	1040.12	92.987
1038.38	62.4846	1038.38	98.2989	1038.38	112.777	1038.38	137.161	1038.38	100.585
1036.63	77.7062	1036.63	93.7045	1036.63	92.9427	1036.63	150.841	1036.63	102.085
1034.88	77.6876	1034.88	91.3972	1034.88	109.677	1034.88	162.992	1034.88	100.537
1033.14	73.1003	1033.14	89.091	1033.14	114.219	1033.14	153.815	1033.14	88.3296
1031.39	62.425	1031.39	82.2182	1031.39	108.102	1031.39	161.391	1031.39	83.7408
1029.64	73.0654	1029.64	89.0485	1029.64	117.209	1029.64	132.431	1029.64	98.9428
1027.89	66.9607	1027.89	86.7445	1027.89	101.963	1027.89	152.183	1027.89	95.8755
1026.15	76.0735	1026.15	98.1348	1026.15	104.981	1026.15	141.497	1026.15	83.6809
1024.4	76.0554	1024.4	102.675	1024.4	101.914	1024.4	135.379	1024.4	89.7453
1022.65	74.5165	1022.65	102.65	1022.65	112.535	1022.65	149.033	1022.65	95.8069
1020.9	65.3764	1020.9	86.6617	1020.9	106.427	1020.9	129.232	1020.9	91.2228
1019.15	59.2807	1019.15	93.4811	1019.15	109.441	1019.15	138.322	1019.15	95.7611
1017.4	69.9041	1017.4	82.0613	1017.4	104.856	1017.4	112.454	1017.4	92.6989
1015.65	60.7717	1015.65	109.389	1015.65	106.35	1015.65	130.659	1015.65	109.389
1013.9	65.3139	1013.9	107.084	1013.9	113.92	1013.9	136.704	1013.9	97.2114
1012.14	68.3354	1012.14	91.1139	1012.14	109.337	1012.14	127.559	1012.14	92.6325
1010.39	62.2463	1010.39	97.924	1010.39	103.238	1010.39	136.638	1010.39	101.72
1008.64	69.8206	1008.64	97.9006	1008.64	100.177	1008.64	138.123	1008.64	84.999
1006.89	69.8039	1006.89	72.8389	1006.89	103.188	1006.89	128.985	1006.89	97.1185
1005.13	62.2017	1005.13	100.129	1005.13	112.266	1005.13	118.335	1005.13	92.5439
1003.38	66.737	1003.38	84.1796	1003.38	101.622	1003.38	136.508	1003.38	89.4883
1001.63	65.2047	1001.63	102.356	1001.63	92.4996	1001.63	134.958	1001.63	81.8849
999.871	77.3173	999.871	86.4134	999.871	95.5096	999.871	125.83	999.871	92.4775
998.117	69.7205	998.117	90.9397	998.117	100.034	998.117	131.863	998.117	89.4241
996.361	69.7038	996.361	88.645	996.361	95.4639	996.361	125.77	996.361	89.4027
994.605	62.1124	994.605	84.079	994.605	92.4111	994.605	124.225	994.605	77.2618
992.85	60.583	992.85	81.787	992.85	95.4182	992.85	124.195	992.85	81.787
991.092	65.1111	991.092	81.7674	991.092	96.9095	991.092	131.736	991.092	93.8811
989.336	69.6371	989.336	72.6647	989.336	110.511	989.336	122.622	989.336	93.8586
987.578	57.5125	987.578	72.6473	987.578	92.3227	987.578	121.079	987.578	93.8362
985.82	62.0381	985.82	72.6299	985.82	90.7874	985.82	119.537	985.82	83.2218
984.062	71.0998	984.062	77.1508	984.062	96.8167	984.062	110.432	984.062	78.6636
982.303	68.058	982.303	93.0125	982.303	108.893	982.303	117.967	982.303	93.7687
980.543	63.5055	980.543	97.5264	980.543	92.2342	980.543	134.571	980.543	81.65
978.783	54.4203	978.783	97.503	978.783	101.282	978.783	126.981	978.783	84.6538
977.023	74.0543	977.023	95.2126	977.023	84.6335	977.023	132.995	977.023	92.19
975.264	66.4818	975.264	92.9234	975.264	95.1898	975.264	132.964	975.264	90.657
973.502	67.9764	973.502	86.1035	973.502	107.252	973.502	117.826	973.502	83.0823
971.74	55.8783	971.74	77.0215	971.74	99.6749	971.74	126.859	971.74	86.0828
969.979	51.3353	969.979	90.5918	969.979	90.5918	969.979	119.279	969.979	81.5326
968.217	51.323	968.217	83.7773	968.217	81.513	968.217	129.817	968.217	101.137
966.455	51.3107	966.455	90.5483	966.455	89.0392	966.455	119.222	966.455	79.9844
964.691	69.4037	964.691	86.0003	964.691	95.0529	964.691	138.807	964.691	84.4915
962.928	72.4039	962.928	99.5554	962.928	81.4544	962.928	117.656	962.928	75.4207
961.164	66.3543	961.164	90.4832	961.164	102.548	961.164	108.58	961.164	88.9751
959.4	61.8153	959.4	79.1538	959.4	93.4768	959.4	123.631	959.4	78.3999
957.635	64.8151	957.635	74.6128	957.635	87.4251	957.635	117.572	957.635	82.9031
955.871	58.7717	955.871	103.981	955.871	99.4598	955.871	120.557	955.871	79.8692
954.105	57.251	954.105	88.1364	954.105	97.9293	954.105	125.048	954.105	79.8501
952.338	70.7934	952.338	81.3371	952.338	99.4121	952.338	103.931	952.338	87.3621
950.572	67.7647	950.572	88.0941	950.572	75.2941	950.572	117.459	950.572	90.3529
948.805	76.7815	948.805	81.2981	948.805	88.8257	948.805	132.486	948.805	91.8367
947.039	54.1857	947.039	85.794	947.039	102.351	947.039	99.3404	947.039	78.2682
945.27	64.7062	945.27	79.0018	945.27	96.307	945.27	118.879	945.27	87.2782
943.502	49.6464	943.502	85.7528	943.502	96.2838	943.502	100.797	943.502	76.7262
941.734	64.6752	941.734	78.9639	941.734	81.22	941.734	115.814	941.734	78.2118
939.965	67.667	939.965	83.456	939.965	88.719	939.965	106.764	939.965	87.2153
938.195	52.6173	938.195	69.9058	938.195	91.7044	938.195	112.751	938.195	88.6977
936.426	55.6106	936.426	74.398	936.426	100.7	936.426	112.724	936.426	73.6465
934.656	54.0946	934.656	74.3801	934.656	96.1682	934.656	114.2	934.656	79.6393
932.885	63.0952	932.885	74.3622	932.885	91.6382	932.885	105.159	932.885	78.1179
931.113	69.0876	931.113	63.08	931.113	94.62	931.113	108.137	931.113	69.0876
929.342	51.0525	929.342	74.3264	929.342	82.5849	929.342	121.625	929.342	87.0895
927.57	51.0402	927.57	90.071	927.57	87.0686	927.57	112.589	927.57	79.5627
925.799	51.0279	925.799	87.7981	925.799	90.0493	925.799	130.571	925.799	90.0493
924.025	60.0184	924.025	81.0249	924.025	85.5262	924.025	103.532	924.025	82.5253
922.252	63.0042	922.252	87.7558	922.252	79.5053	922.252	111.007	922.252	73.5049
920.479	52.4908	920.479	78.7363	920.479	67.4882	920.479	122.979	920.479	74.9869
918.705	53.9776	918.705	74.2192	918.705	89.9626	918.705	104.956	918.705	77.9676
916.93	53.9646	916.93	85.4439	916.93	79.4479	916.93	104.931	916.93	76.4498
915.154	61.4449	915.154	92.1673	915.154	77.9301	915.154	104.906	915.154	80.9274
913.379	55.4369	913.379	89.8977	913.379	91.396	913.379	119.864	913.379	80.9079
911.604	55.4235	911.604	76.3946	911.604	74.8967	911.604	113.843	911.604	86.8802
909.828	53.9126	909.828	78.6226	909.828	86.8592	909.828	112.318	909.828	73.3811
908.051	56.8941	908.051	80.8495	908.051	76.3578	908.051	115.285	908.051	70.369
906.273	52.3898	906.273	85.3205	906.273	80.83	906.273	115.258	906.273	70.352
904.496	53.8737	904.496	78.5658	904.496	80.8105	904.496	136.181	904.496	80.8105
902.719	49.3723	902.719	87.5236	902.719	79.2949	902.719	116.698	902.719	80.791
900.939	59.8308	900.939	80.7716	900.939	82.2673	900.939	110.687	900.939	92.7377
899.162	61.3118	899.162	71.7796	899.162	94.2108	899.162	115.147	899.162	83.7429
897.383	67.2772	897.383	100.916	897.383	82.2277	897.383	104.653	897.383	79.2376
895.602	55.3035	895.602	78.4711	895.602	97.1547	895.602	131.533	895.602	82.2079
893.822	64.2561	893.822	82.9352	893.822	82.188	893.822	116.558	893.822	73.2221
892.041	55.2768	892.041	78.4333	892.041	91.132	892.041	115.036	892.041	71.7104
890.262	47.7954	890.262	82.8952	890.262	83.642	890.262	112.021	890.262	73.1868
888.479	58.2366	888.479	91.8347	888.479	95.5678	888.479	120.953	888.479	76.1556
886.697	58.2226	886.697	80.6159	886.697	89.5732	886.697	111.967	886.697	91.0661
884.916	58.2086	884.916	71.6413	884.916	94.0292	884.916	108.954	884.916	77.6114
883.133	56.7023	883.133	78.3388	883.133	85.0535	883.133	98.483	883.133	71.624
881.35	56.6887	881.35	85.033	881.35	93.9838	881.35	114.869	881.35	86.5248
879.566	59.6579	879.566	69.3523	879.566	79.0467	879.566	107.384	879.566	74.5723
877.783	56.6613	877.783	93.9385	877.783	92.4474	877.783	98.4117	877.783	79.0276
875.998	58.1384	875.998	78.2632	875.998	74.5363	875.998	122.24	875.998	68.5734
874.213	55.1436	874.213	69.3021	874.213	83.4606	874.213	107.306	874.213	80.4798
872.428	53.6403	872.428	75.9904	872.428	87.9104	872.428	116.221	872.428	70.0303
870.643	56.6066	870.643	67.0341	870.643	83.4203	870.643	114.703	870.643	74.4824
868.855	56.5929	868.855	78.1876	868.855	87.868	868.855	119.143	868.855	89.3573
867.07	59.5571	867.07	64.7684	867.07	96.7803	867.07	114.647	867.07	71.4685
865.283	52.0999	865.283	80.3827	865.283	83.3598	865.283	117.597	865.283	71.4513
863.496	52.0873	863.496	62.5048	863.496	84.8279	863.496	107.151	863.496	81.8515
861.707	58.0261	861.707	78.1121	861.707	74.3925	861.707	104.149	861.707	69.9289
859.92	52.0622	859.92	73.6308	859.92	83.2994	859.92	113.049	859.92	80.3245
858.131	52.0496	858.131	84.7664	858.131	81.7922	858.131	113.022	858.131	80.305
856.342	63.9312	856.342	80.2857	856.342	81.7724	856.342	105.561	856.342	78.7989
854.553	62.4293	854.553	82.4959	854.553	74.3206	854.553	115.94	854.553	75.807
852.762	50.5258	852.762	75.7887	852.762	75.7887	852.762	112.94	852.762	86.1911
850.971	56.4564	850.971	91.3701	850.971	80.2275	850.971	115.884	850.971	62.3991
849.182	66.84	849.182	84.6641	849.182	87.6347	849.182	95.0614	849.182	65.3547
847.389	65.3389	847.389	86.871	847.389	78.7037	847.389	102.463	847.389	63.8539
845.598	60.8693	845.598	82.3962	845.598	86.1077	845.598	115.8	845.598	77.2
843.805	63.8231	843.805	93.5082	843.805	84.6027	843.805	100.929	843.805	83.1184
842.014	50.4525	842.014	93.4856	842.014	71.2271	842.014	115.744	842.014	81.6144
840.221	54.891	840.221	82.3364	840.221	74.177	840.221	111.265	840.221	77.144
838.426	66.7431	838.426	82.3165	838.426	86.0245	838.426	103.823	838.426	80.0918
836.633	63.7613	836.633	86.7451	836.633	90.4521	836.633	105.28	836.633	80.0724
834.838	60.781	834.838	77.8293	834.838	94.8776	834.838	111.185	834.838	72.6407
833.043	53.3558	833.043	84.48	833.043	74.1052	833.043	117.086	833.043	68.1768
831.248	51.8611	831.248	77.7917	831.248	84.4595	831.248	109.649	831.248	74.0873
829.453	53.3299	829.453	95.5495	829.453	82.9577	829.453	117.03	829.453	79.9949
827.656	59.2411	827.656	73.3109	827.656	88.8617	827.656	115.52	827.656	71.0894
825.859	53.3041	825.859	71.0722	825.859	81.4369	825.859	112.531	825.859	74.0335
824.062	53.2912	824.062	62.1731	824.062	91.7793	824.062	116.945	824.062	79.9368
822.266	63.638	822.266	79.9175	822.266	81.3974	822.266	109.517	822.266	78.4375
820.469	63.6226	820.469	86.5563	820.469	93.2145	820.469	97.6533	820.469	72.5002
818.67	56.211	818.67	77.6599	818.67	81.358	818.67	106.505	818.67	81.358
816.871	69.5073	816.871	84.2961	816.871	79.8594	816.871	99.0849	816.871	78.3806
815.072	54.7053	815.072	90.929	815.072	72.4475	815.072	106.453	815.072	82.7972
813.273	56.1702	813.273	84.2553	813.273	82.7771	813.273	93.1242	813.273	73.9081
811.473	66.5012	811.473	66.5012	811.473	81.2792	811.473	103.446	811.473	78.3236
809.672	59.0979	809.672	88.6468	809.672	82.737	809.672	103.421	809.672	66.4851
807.871	56.1294	807.871	95.2722	807.871	79.7628	807.871	115.213	807.871	70.9002
806.07	51.6856	806.07	79.7435	806.07	85.6504	806.07	113.708	806.07	64.9762
804.268	53.1494	804.268	75.295	804.268	84.1532	804.268	113.681	804.268	66.4368
802.467	59.0406	802.467	75.2768	802.467	76.7528	802.467	106.273	802.467	70.8487
800.664	57.5506	800.664	81.899	800.664	81.1612	800.664	112.15	800.664	72.3072
798.861	47.2096	798.861	73.0273	798.861	85.5674	798.861	110.647	798.861	75.2403
797.057	57.5228	797.057	88.4965	797.057	73.7471	797.057	98.8211	797.057	78.1719
795.254	57.5088	795.254	86.2632	795.254	87.0005	795.254	103.221	795.254	73.7292
793.449	70.7629	793.449	86.2423	793.449	85.5052	793.449	103.196	793.449	82.5567
791.645	64.8503	791.645	84.0106	791.645	84.0106	791.645	112.014	791.645	63.3764
789.84	58.9405	789.84	83.9902	789.84	79.5697	789.84	128.196	789.84	79.5697
788.033	64.8188	788.033	72.9212	788.033	70.7114	788.033	119.326	788.033	82.4967
786.227	53.0207	786.227	83.9495	786.227	97.2047	786.227	119.297	786.227	82.4767
784.42	55.9528	784.42	92.7638	784.42	101.598	784.42	104.543	784.42	86.874
782.613	55.9392	782.613	92.7413	782.613	75.0763	782.613	101.574	782.613	79.4925
780.807	54.4539	780.807	94.9264	780.807	86.8319	780.807	116.266	780.807	82.4167
778.998	57.3834	778.998	83.8681	778.998	77.9826	778.998	94.1677	778.998	76.5112
777.189	48.5434	777.189	79.4347	777.189	77.9637	777.189	122.094	777.189	73.5506
775.381	54.4143	775.381	79.4154	775.381	85.298	775.381	120.594	775.381	86.7687
773.572	63.2229	773.572	81.6016	773.572	95.5694	773.572	108.802	773.572	80.8665
771.764	54.3879	771.764	74.9671	771.764	83.7867	771.764	105.836	771.764	83.7867
769.953	61.7226	769.953	79.3576	769.953	83.7664	769.953	124.915	769.953	73.4793
768.143	66.1153	768.143	81.5422	768.143	89.623	768.143	99.9076	768.143	73.4614
766.332	60.2238	766.332	77.1158	766.332	88.1324	766.332	130.73	766.332	73.4436
764.52	57.2721	764.52	81.5026	764.52	82.2369	764.52	102.796	764.52	71.9573
762.709	57.2582	762.709	81.4828	762.709	91.0259	762.709	123.325	762.709	58.7264
760.896	67.5189	760.896	72.6563	760.896	89.536	760.896	115.956	760.896	80.7292
759.084	55.763	759.084	63.8339	759.084	98.3189	759.084	105.656	759.084	86.5794
757.27	51.3482	757.27	68.2197	757.27	92.4267	757.27	101.229	757.27	76.2887
755.457	64.5363	755.457	85.804	755.457	89.4708	755.457	108.538	755.457	83.6039
753.643	65.987	753.643	103.38	753.643	85.0499	753.643	114.378	753.643	77.7181
751.828	51.3108	751.828	81.3642	751.828	83.5633	751.828	127.544	751.828	82.0972
750.014	55.6953	750.014	74.749	750.014	87.94	750.014	111.391	750.014	89.4056
748.197	49.8205	748.197	79.1268	748.197	86.4533	748.197	111.364	748.197	83.5227
746.383	65.923	746.383	72.5152	746.383	67.3879	746.383	112.801	746.383	83.5024
744.566	49.7963	744.566	90.0728	744.566	89.3405	744.566	123.026	744.566	76.1591
742.75	54.177	742.75	70.2837	742.75	86.3903	742.75	114.211	742.75	90.7831
740.932	61.4833	740.932	90.0291	740.932	96.6166	740.932	118.575	740.932	90.761
739.115	68.786	739.115	68.0542	739.115	95.1296	739.115	122.937	739.115	77.5672
737.297	52.6743	737.297	72.4272	737.297	81.9379	737.297	109.738	737.297	89.2537
735.479	62.9013	735.479	78.9923	735.479	99.4718	735.479	112.637	735.479	81.918
733.66	59.9611	733.66	76.7794	733.66	71.6608	733.66	118.46	733.66	80.4356
731.84	55.5602	731.84	85.5334	731.84	74.5676	731.84	115.507	731.84	70.1813
730.021	48.2379	730.021	85.5126	730.021	83.32	730.021	114.017	730.021	80.3965
728.201	55.5332	728.201	92.0682	728.201	94.9909	728.201	103.759	728.201	78.9156
726.381	51.1365	726.381	83.2795	726.381	93.5068	726.381	113.961	726.381	62.8249
724.559	54.0455	724.559	78.8772	724.559	83.2593	724.559	121.237	724.559	75.9558
722.738	39.429	722.738	81.0485	722.738	102.223	722.738	112.446	722.738	71.5564
720.916	51.0993	720.916	100.739	720.916	83.2188	720.916	106.578	720.916	77.3789
719.094	48.1676	719.094	91.9563	719.094	87.5774	719.094	116.77	719.094	71.5216
717.27	58.3708	717.27	83.1783	717.27	87.5562	717.27	124.038	717.27	71.5042
715.447	48.1442	715.447	80.9698	715.447	83.1581	715.447	100.665	715.447	78.7814
713.623	68.5523	713.623	65.6352	713.623	90.4307	713.623	102.099	713.623	71.4694
711.799	62.7028	711.799	74.3685	711.799	77.2849	711.799	123.947	711.799	81.6595
709.975	59.7719	709.975	80.9107	709.975	83.0975	709.975	109.339	709.975	80.1818
708.148	52.4699	708.148	76.5186	708.148	94.7373	708.148	102.025	708.148	67.0448
706.324	56.8285	706.324	83.0571	706.324	81.6	706.324	109.286	706.324	77.2285
704.498	61.1851	704.498	91.7776	704.498	90.3208	704.498	100.518	704.498	81.5801
702.672	66.9959	702.672	74.2781	702.672	84.4731	702.672	115.058	702.672	74.2781
700.846	50.9628	700.846	76.4441	700.846	84.4526	700.846	107.75	700.846	75.7161
699.018	53.8618	699.018	91.7107	699.018	81.5206	699.018	119.369	699.018	78.6091
697.189	50.938	697.189	80.7731	697.189	87.3223	697.189	107.697	697.189	84.4115
695.361	58.2007	695.361	87.301	695.361	77.1159	695.361	106.216	695.361	69.8408
693.533	50.9132	693.533	87.2798	693.533	78.5518	693.533	116.373	693.533	81.4611
691.703	62.5353	691.703	89.44	691.703	78.5327	691.703	106.165	691.703	82.8956
689.875	50.8884	689.875	98.142	689.875	97.415	689.875	106.139	689.875	74.1517
688.045	61.0513	688.045	74.1337	688.045	77.0409	688.045	120.649	688.045	72.6801
686.215	65.3962	686.215	69.7559	686.215	84.2884	686.215	106.087	686.215	63.9429
684.383	62.4745	684.383	93.7117	684.383	81.3621	684.383	117.684	684.383	82.815
682.553	55.1966	682.553	80.616	682.553	84.2474	682.553	107.488	682.553	76.9847
680.721	63.8963	680.721	87.1313	680.721	94.3922	680.721	101.653	680.721	79.8703
678.889	53.7179	678.889	87.1101	678.889	92.9174	678.889	94.3692	678.889	84.2064
677.055	68.2196	677.055	95.7977	677.055	91.4433	677.055	110.313	677.055	74.0255
675.223	71.1053	675.223	84.891	675.223	82.7143	675.223	108.835	675.223	84.1654
673.389	55.1294	673.389	84.8703	673.389	85.5957	673.389	110.259	673.389	65.2849
671.555	75.4219	671.555	87.0253	671.555	91.3766	671.555	108.782	671.555	84.1245
669.721	72.5034	669.721	69.6033	669.721	81.2039	669.721	111.655	669.721	81.2039
667.887	63.7875	667.887	80.4592	667.887	92.7818	667.887	108.729	667.887	79.7344
666.051	63.772	666.051	73.9175	666.051	92.7592	666.051	97.1073	666.051	79.715
664.215	65.2055	664.215	76.073	664.215	79.6956	664.215	114.472	664.215	65.2055
662.379	56.4977	662.379	67.3626	662.379	84.0221	662.379	101.406	662.379	75.3302
660.541	43.4492	660.541	65.1737	660.541	85.45	660.541	105.726	660.541	70.9669
658.705	52.1263	658.705	84.7052	658.705	81.0853	658.705	114.388	658.705	69.5017
656.867	63.6944	656.867	62.9706	656.867	76.7228	656.867	107.122	656.867	76.7228
655.029	50.6537	655.029	82.4931	655.029	85.3876	655.029	104.202	655.029	63.6789
653.191	65.1103	653.191	73.7917	653.191	73.7917	653.191	104.176	653.191	73.7917
651.352	67.9875	651.352	82.453	651.352	75.2202	651.352	125.849	651.352	79.5599
649.514	59.2938	649.514	95.4486	649.514	83.8791	649.514	125.819	649.514	80.9867
647.674	63.6169	647.674	84.5816	647.674	76.6295	647.674	130.125	647.674	70.8461
645.832	49.1466	645.832	84.561	645.832	85.2837	645.832	121.421	645.832	80.9473
643.992	54.9151	643.992	88.8758	643.992	83.8178	643.992	112.721	643.992	75.147
642.15	57.7913	642.15	73.6839	642.15	88.1318	642.15	108.359	642.15	76.5735
640.309	54.8884	640.309	75.8327	640.309	86.6659	640.309	102.555	640.309	73.666
638.467	54.875	638.467	73.6481	638.467	86.6448	638.467	99.6415	638.467	89.5329
636.625	62.0803	636.625	82.2925	636.625	73.6301	636.625	109.723	636.625	89.5112
634.781	54.8483	634.781	84.4375	634.781	77.9424	634.781	122.687	634.781	75.0556
632.939	53.3919	632.939	71.4297	632.939	79.3664	632.939	122.657	632.939	83.6955
631.096	43.2802	631.096	75.7404	631.096	85.1178	631.096	116.857	631.096	75.019
629.25	60.5776	629.25	73.5585	629.25	82.2124	629.25	108.174	629.25	85.097
627.406	51.911	627.406	73.5405	627.406	70.6566	627.406	108.148	627.406	80.7504
625.561	64.8729	625.561	77.8475	625.561	89.3805	625.561	105.238	625.561	76.4059
623.715	66.2984	623.715	79.9904	623.715	82.1523	623.715	100.889	623.715	83.5936
621.869	59.0777	621.869	71.3255	621.869	80.6914	621.869	113.833	621.869	67.7232
620.023	48.9793	620.023	73.469	620.023	74.9095	620.023	108.043	620.023	80.6718
618.176	59.0489	618.176	73.451	618.176	83.5326	618.176	96.4945	618.176	79.2119

## Sheet: Fig. 2c
CuPc								Cu-NOC-673									Cu-NOC-773									Cu-NOC-973									Cu-NOC-1173
B.E. (eV)								B.E. (eV)									B.E. (eV)									B.E. (eV)									B.E. (eV)
411.75	468.75	466.75	466.75	466.75	466.75	466.75		411.75	712.5	725.75	725.75	725.75	725.75	725.75	725.75		411.3	926.25	927.5	927.5	927.5	927.5	927.5	927.5		410.75	943.75	949.751	949.75	949.75	949.75	949.75	949.751		409.95	937.5	919	919	919	919	919	919
411.7	483.75	463.333	463.333	463.333	463.333	463.333		411.7	691.25	725.447	725.447	725.447	725.447	725.447	725.447		411.25	925	927.195	927.195	927.195	927.195	927.195	927.195		410.7	955	949.736	949.735	949.735	949.735	949.735	949.736		409.9	907.5	917.083	917.083	917.083	917.083	917.083	917.083
411.65	447.5	460.714	460.714	460.714	460.714	460.714		411.65	730	717.143	717.143	717.143	717.143	717.143	717.143		411.2	963.75	918.571	918.571	918.571	918.571	918.571	918.571		410.65	926.25	949.699	949.698	949.698	949.698	949.698	949.699		409.85	900	916.903	916.903	916.903	916.903	916.903	916.903
411.6	485	460.649	460.649	460.649	460.649	460.649		411.6	755	717.141	717.141	717.141	717.141	717.141	717.141		411.15	908.75	918.563	918.563	918.563	918.563	918.563	918.563		410.6	980	949.668	949.667	949.667	949.667	949.667	949.668		409.8	923.75	913.118	913.118	913.118	913.118	913.118	913.118
411.55	448.75	459.878	459.878	459.878	459.878	459.878		411.55	740	717.138	717.138	717.138	717.138	717.138	717.138		411.1	913.75	918.189	918.189	918.189	918.189	918.189	918.189		410.55	943.75	949.638	949.637	949.637	949.637	949.637	949.638		409.75	926.25	910.681	910.681	910.681	910.681	910.681	910.681
411.5	446.25	457.713	457.713	457.713	457.713	457.713		411.5	725	717.133	717.133	717.133	717.133	717.133	717.133		411.05	930	917.718	917.718	917.718	917.718	917.718	917.718		410.5	1033.75	949.608	949.606	949.606	949.606	949.606	949.608		409.7	907.5	909.105	909.105	909.105	909.105	909.105	909.105
411.45	445	456.944	456.944	456.944	456.944	456.944		411.45	666.25	717.13	717.13	717.13	717.13	717.13	717.13		411	862.5	917.373	917.373	917.373	917.373	917.373	917.373		410.45	935	949.577	949.576	949.576	949.576	949.576	949.577		409.65	955	907.793	907.793	907.793	907.793	907.793	907.793
411.4	466.25	456.923	456.923	456.923	456.923	456.923		411.4	743.75	717.124	717.124	717.124	717.124	717.124	717.124		410.95	950	916.806	916.806	916.806	916.806	916.806	916.806		410.4	955	949.544	949.542	949.542	949.542	949.542	949.544		409.6	876.25	905.789	905.789	905.789	905.789	905.789	905.789
411.35	470	456.757	456.757	456.757	456.757	456.757		411.35	728.75	717.114	717.114	717.114	717.114	717.114	717.114		410.9	928.75	916.801	916.801	916.801	916.801	916.801	916.801		410.35	962.5	949.503	949.501	949.501	949.501	949.501	949.503		409.55	882.5	903.119	903.119	903.119	903.119	903.119	903.119
411.3	435	456.61	456.61	456.61	456.61	456.61		411.3	698.75	717.105	717.105	717.105	717.105	717.105	717.105		410.85	910	916.792	916.792	916.792	916.792	916.792	916.792		410.3	943.75	949.459	949.457	949.457	949.457	949.457	949.459		409.5	918.75	902.199	902.199	902.199	902.199	902.199	902.199
411.25	468.75	456.241	456.241	456.241	456.241	456.241		411.25	733.75	717.098	717.098	717.098	717.098	717.098	717.098		410.8	943.75	916.782	916.782	916.782	916.782	916.782	916.782		410.25	971.25	949.415	949.412	949.412	949.412	949.412	949.415		409.45	905	901.775	901.775	901.775	901.775	901.775	901.775
411.2	470	455.772	455.772	455.772	455.772	455.772		411.2	767.5	717.09	717.09	717.09	717.09	717.09	717.09		410.75	903.75	916.772	916.772	916.772	916.772	916.772	916.772		410.2	967.5	949.388	949.385	949.385	949.385	949.385	949.388		409.4	892.5	901.111	901.111	901.111	901.111	901.111	901.111
411.15	480	455.16	455.16	455.16	455.16	455.16		411.15	748.75	717.079	717.079	717.079	717.079	717.079	717.079		410.7	940	916.754	916.754	916.754	916.754	916.754	916.754		410.15	997.5	949.362	949.358	949.358	949.358	949.358	949.362		409.35	876.25	900.995	900.995	900.995	900.995	900.995	900.995
411.1	482.5	454.663	454.663	454.663	454.663	454.663		411.1	718.75	717.069	717.069	717.069	717.069	717.069	717.069		410.65	928.75	916.738	916.738	916.738	916.738	916.738	916.738		410.1	946.25	949.328	949.324	949.324	949.324	949.324	949.328		409.3	911.25	900.736	900.736	900.736	900.736	900.736	900.736
411.05	458.75	454.216	454.216	454.216	454.216	454.216		411.05	727.5	717.06	717.06	717.06	717.06	717.06	717.06		410.6	923.75	916.731	916.731	916.731	916.731	916.731	916.731		410.05	935	949.297	949.292	949.292	949.292	949.292	949.297		409.25	907.5	899.329	899.329	899.329	899.329	899.329	899.329
411	463.75	453.464	453.464	453.464	453.464	453.464		411	716.25	717.047	717.047	717.047	717.047	717.047	717.047		410.55	921.25	916.72	916.72	916.72	916.72	916.72	916.72		410	927.5	949.252	949.247	949.247	949.247	949.247	949.252		409.2	940	898.587	898.587	898.587	898.587	898.587	898.587
410.95	442.5	452.672	452.672	452.672	452.672	452.672		410.95	726.25	717.033	717.033	717.033	717.033	717.033	717.033		410.5	935	916.712	916.712	916.712	916.712	916.712	916.712		409.95	1000	949.211	949.205	949.205	949.205	949.205	949.211		409.15	881.25	897.984	897.984	897.984	897.984	897.984	897.984
410.9	457.5	451.909	451.909	451.909	451.909	451.909		410.9	707.5	717.022	717.022	717.022	717.022	717.022	717.022		410.45	867.5	916.693	916.693	916.693	916.693	916.693	916.693		409.9	945	949.164	949.158	949.158	949.158	949.158	949.164		409.1	948.75	896.729	896.729	896.729	896.729	896.729	896.729
410.85	480	450.967	450.967	450.967	450.967	450.967		410.85	753.75	717.013	717.013	717.013	717.013	717.013	717.013		410.4	935	916.673	916.673	916.673	916.673	916.673	916.673		409.85	1023.75	949.12	949.112	949.112	949.112	949.112	949.12		409.05	863.75	894.826	894.826	894.826	894.826	894.826	894.826
410.8	468.75	450.179	450.179	450.179	450.179	450.179		410.8	758.75	717.001	717.001	717.001	717.001	717.001	717.001		410.35	916.25	916.655	916.655	916.655	916.655	916.655	916.655		409.8	951.25	949.065	949.056	949.056	949.056	949.056	949.065		409	887.5	891.837	891.837	891.837	891.837	891.838	891.838
410.75	458.75	449.798	449.798	449.798	449.798	449.798		410.75	713.75	716.987	716.987	716.987	716.987	716.987	716.987		410.3	997.5	916.64	916.64	916.64	916.64	916.64	916.64		409.75	996.25	949.008	948.998	948.998	948.998	948.998	949.008		408.95	925	888.103	888.103	888.103	888.103	888.103	888.103
410.7	502.5	449.389	449.389	449.389	449.389	449.389		410.7	725	716.973	716.973	716.973	716.973	716.973	716.973		410.25	936.25	916.628	916.628	916.628	916.628	916.628	916.628		409.7	986.25	948.954	948.943	948.943	948.943	948.943	948.954		408.9	903.75	885.132	885.132	885.132	885.132	885.133	885.133
410.65	450	449.03	449.03	449.03	449.03	449.03		410.65	770	716.957	716.957	716.957	716.957	716.957	716.957		410.2	923.75	916.616	916.616	916.616	916.616	916.616	916.616		409.65	1008.75	948.91	948.898	948.898	948.898	948.898	948.91		408.85	961.25	882.281	882.281	882.281	882.281	882.281	882.281
410.6	387.5	448.802	448.802	448.802	448.802	448.802		410.6	741.25	716.934	716.934	716.934	716.934	716.934	716.934		410.15	895	916.593	916.593	916.593	916.593	916.593	916.593		409.6	942.5	948.854	948.84	948.84	948.84	948.84	948.854		408.8	928.75	880.637	880.637	880.637	880.637	880.637	880.637
410.55	465	448.75	448.75	448.75	448.75	448.75		410.55	720	716.913	716.913	716.913	716.913	716.913	716.913		410.1	895	916.573	916.573	916.573	916.573	916.573	916.573		409.55	910	948.804	948.788	948.788	948.788	948.788	948.804		408.75	862.5	878.98	878.98	878.98	878.98	878.98	878.98
410.5	431.25	448.749	448.749	448.749	448.749	448.749		410.5	750	716.898	716.898	716.898	716.898	716.898	716.898		410.05	940	916.554	916.554	916.554	916.554	916.554	916.554		409.5	945	948.751	948.732	948.732	948.732	948.732	948.751		408.7	850	877.375	877.375	877.375	877.375	877.375	877.375
410.45	433.75	448.731	448.731	448.731	448.731	448.731		410.45	798.75	716.882	716.882	716.882	716.882	716.882	716.882		410	950	916.537	916.537	916.537	916.537	916.537	916.537		409.45	1017.5	948.703	948.683	948.683	948.683	948.683	948.703		408.65	851.25	876.214	876.214	876.214	876.214	876.215	876.215
410.4	450	448.729	448.729	448.729	448.729	448.729		410.4	733.75	716.86	716.86	716.86	716.86	716.86	716.86		409.95	907.5	916.52	916.52	916.52	916.52	916.52	916.52		409.4	983.75	948.658	948.634	948.634	948.634	948.634	948.658		408.6	851.25	875.072	875.072	875.072	875.072	875.073	875.073
410.35	460	448.699	448.699	448.699	448.699	448.699		410.35	673.75	716.846	716.846	716.846	716.846	716.846	716.846		409.9	911.25	916.494	916.494	916.494	916.494	916.494	916.494		409.35	975	948.622	948.596	948.596	948.596	948.596	948.622		408.55	871.25	875	875	875	875	875.001	875.001
410.3	495	448.639	448.639	448.639	448.639	448.639		410.3	731.25	716.831	716.831	716.831	716.831	716.831	716.831		409.85	987.5	916.466	916.466	916.466	916.466	916.466	916.466		409.3	961.25	948.586	948.557	948.557	948.557	948.557	948.586		408.5	885	874.989	874.989	874.989	874.989	874.99	874.99
410.25	470	448.581	448.581	448.581	448.581	448.581		410.25	792.5	716.818	716.818	716.818	716.818	716.818	716.818		409.8	927.5	916.429	916.429	916.429	916.429	916.429	916.429		409.25	976.25	948.541	948.508	948.508	948.508	948.508	948.541		408.45	893.75	874.959	874.959	874.959	874.959	874.961	874.961
410.2	507.5	448.491	448.491	448.491	448.491	448.491		410.2	680	716.809	716.809	716.809	716.809	716.809	716.809		409.75	997.5	916.393	916.393	916.393	916.393	916.393	916.393		409.2	951.25	948.485	948.448	948.448	948.448	948.448	948.485		408.4	886.25	874.918	874.918	874.918	874.918	874.919	874.919
410.15	448.75	448.394	448.394	448.394	448.394	448.394		410.15	738.75	716.8	716.8	716.8	716.8	716.8	716.8		409.7	910	916.355	916.355	916.355	916.355	916.355	916.355		409.15	946.25	948.441	948.399	948.399	948.399	948.399	948.441		408.35	923.75	874.871	874.871	874.871	874.871	874.873	874.873
410.1	460	448.262	448.262	448.262	448.262	448.262		410.1	698.75	716.79	716.79	716.79	716.79	716.79	716.79		409.65	956.25	916.316	916.316	916.316	916.316	916.316	916.316		409.1	967.5	948.409	948.362	948.362	948.362	948.362	948.409		408.3	983.75	874.809	874.809	874.809	874.809	874.811	874.811
410.05	496.25	448.105	448.105	448.105	448.105	448.105		410.05	712.5	716.771	716.771	716.771	716.771	716.771	716.771		409.6	938.75	916.268	916.268	916.268	916.268	916.268	916.268		409.05	1006.25	948.378	948.325	948.325	948.325	948.325	948.378		408.25	933.75	874.744	874.744	874.744	874.744	874.747	874.747
410	450	447.954	447.954	447.954	447.954	447.954		410	777.5	716.751	716.751	716.751	716.751	716.751	716.751		409.55	960	916.222	916.222	916.222	916.222	916.222	916.222		409	953.75	948.342	948.282	948.282	948.282	948.282	948.342		408.2	882.5	874.676	874.676	874.676	874.676	874.679	874.679
409.95	520	447.804	447.804	447.804	447.804	447.804		409.95	765	716.73	716.73	716.73	716.73	716.73	716.73		409.5	920	916.171	916.171	916.171	916.171	916.171	916.171		408.95	911.25	948.302	948.235	948.235	948.235	948.235	948.302		408.15	957.5	874.593	874.593	874.593	874.593	874.596	874.596
409.9	511.25	447.68	447.68	447.68	447.68	447.68		409.9	785	716.702	716.702	716.702	716.702	716.702	716.702		409.45	972.5	916.124	916.124	916.124	916.124	916.124	916.124		408.9	973.75	948.262	948.188	948.188	948.188	948.188	948.262		408.1	885	874.508	874.508	874.508	874.508	874.512	874.512
409.85	480	447.546	447.546	447.546	447.546	447.546		409.85	738.75	716.675	716.675	716.675	716.675	716.675	716.675		409.4	978.75	916.071	916.071	916.071	916.071	916.071	916.071		408.85	996.25	948.215	948.131	948.131	948.131	948.131	948.215		408.05	910	874.422	874.422	874.422	874.422	874.427	874.427
409.8	467.5	447.415	447.415	447.415	447.415	447.415		409.8	800	716.644	716.644	716.644	716.644	716.644	716.644		409.35	958.75	916.011	916.011	916.011	916.011	916.011	916.011		408.8	1002.5	948.175	948.082	948.082	948.082	948.082	948.175		408	992.5	874.353	874.353	874.353	874.353	874.359	874.359
409.75	452.5	447.304	447.304	447.304	447.304	447.304		409.75	781.25	716.616	716.616	716.616	716.616	716.616	716.616		409.3	971.25	915.95	915.95	915.95	915.95	915.95	915.95		408.75	948.75	948.142	948.037	948.037	948.037	948.037	948.142		407.95	897.5	874.284	874.284	874.284	874.284	874.292	874.292
409.7	468.75	447.186	447.186	447.186	447.186	447.186		409.7	717.5	716.585	716.585	716.585	716.585	716.585	716.585		409.25	956.25	915.898	915.898	915.898	915.898	915.898	915.898		408.7	1000	948.106	947.989	947.989	947.989	947.989	948.106		407.9	928.75	874.213	874.213	874.213	874.213	874.221	874.221
409.65	452.5	447.092	447.092	447.092	447.092	447.092		409.65	753.75	716.557	716.557	716.557	716.557	716.557	716.557		409.2	998.75	915.843	915.843	915.843	915.843	915.843	915.843		408.65	926.25	948.058	947.928	947.928	947.928	947.928	948.058		407.85	871.25	874.153	874.153	874.153	874.153	874.163	874.163
409.6	455	447.017	447.017	447.017	447.017	447.017		409.6	686.25	716.532	716.532	716.532	716.532	716.532	716.532		409.15	952.5	915.791	915.791	915.791	915.791	915.791	915.791		408.6	975	948.009	947.864	947.864	947.864	947.864	948.009		407.8	926.25	874.087	874.087	874.087	874.087	874.1	874.1
409.55	461.25	446.975	446.975	446.975	446.975	446.975		409.55	792.5	716.508	716.508	716.508	716.508	716.508	716.508		409.1	892.5	915.747	915.747	915.747	915.747	915.747	915.747		408.55	973.75	947.965	947.804	947.804	947.804	947.804	947.965		407.75	903.75	874.022	874.022	874.022	874.022	874.037	874.037
409.5	470	446.941	446.941	446.941	446.941	446.941		409.5	747.5	716.487	716.487	716.487	716.487	716.487	716.487		409.05	940	915.711	915.711	915.711	915.711	915.711	915.711		408.5	987.5	947.93	947.75	947.75	947.75	947.75	947.93		407.7	876.25	873.966	873.966	873.966	873.966	873.983	873.983
409.45	471.25	446.913	446.913	446.913	446.913	446.913		409.45	730	716.468	716.468	716.468	716.468	716.468	716.468		409	948.75	915.68	915.68	915.68	915.68	915.68	915.68		408.45	987.5	947.893	947.692	947.692	947.692	947.692	947.893		407.65	923.75	873.909	873.909	873.909	873.909	873.929	873.929
409.4	412.5	446.886	446.886	446.886	446.886	446.886		409.4	737.5	716.45	716.45	716.45	716.45	716.45	716.45		408.95	920	915.644	915.644	915.644	915.644	915.644	915.644		408.4	977.5	947.858	947.635	947.635	947.635	947.635	947.858		407.6	906.25	873.848	873.848	873.848	873.848	873.872	873.872
409.35	448.75	446.846	446.846	446.846	446.846	446.846		409.35	751.25	716.431	716.431	716.431	716.431	716.431	716.431		408.9	900	915.619	915.619	915.619	915.619	915.619	915.619		408.35	960	947.813	947.565	947.565	947.565	947.565	947.813		407.55	935	873.775	873.775	873.775	873.775	873.803	873.803
409.3	440	446.831	446.831	446.831	446.831	446.831		409.3	752.5	716.409	716.409	716.409	716.409	716.409	716.409		408.85	930	915.606	915.606	915.606	915.606	915.606	915.606		408.3	973.75	947.772	947.497	947.497	947.497	947.497	947.772		407.5	898.75	873.693	873.693	873.693	873.693	873.725	873.725
409.25	467.5	446.812	446.812	446.812	446.812	446.812		409.25	716.25	716.394	716.394	716.394	716.394	716.394	716.394		408.8	993.75	915.596	915.596	915.596	915.596	915.596	915.596		408.25	991.25	947.727	947.422	947.422	947.422	947.422	947.727		407.45	952.5	873.603	873.603	873.603	873.603	873.642	873.642
409.2	478.75	446.806	446.806	446.806	446.806	446.806		409.2	763.75	716.38	716.38	716.38	716.38	716.38	716.38		408.75	915	915.586	915.586	915.586	915.586	915.586	915.586		408.2	1006.25	947.69	947.352	947.352	947.352	947.352	947.69		407.4	953.75	873.51	873.51	873.51	873.51	873.555	873.555
409.15	402.5	446.803	446.803	446.803	446.803	446.803		409.15	718.75	716.366	716.366	716.366	716.366	716.366	716.366		408.7	860	915.575	915.575	915.575	915.575	915.575	915.575		408.15	960	947.666	947.292	947.292	947.292	947.292	947.666		407.35	987.5	873.423	873.423	873.423	873.423	873.476	873.476
409.1	468.75	446.789	446.789	446.789	446.789	446.789		409.1	701.25	716.347	716.347	716.347	716.347	716.347	716.347		408.65	868.75	915.557	915.557	915.557	915.557	915.557	915.557		408.1	1012.5	947.644	947.229	947.229	947.229	947.229	947.644		407.3	951.25	873.329	873.329	873.329	873.329	873.39	873.39
409.05	445	446.773	446.773	446.773	446.773	446.773		409.05	746.25	716.33	716.33	716.33	716.33	716.33	716.33		408.6	940	915.536	915.536	915.536	915.536	915.536	915.536		408.05	955	947.621	947.162	947.162	947.162	947.162	947.621		407.25	903.75	873.235	873.235	873.235	873.235	873.307	873.307
409	457.5	446.758	446.758	446.758	446.758	446.758		409	725	716.313	716.313	716.313	716.313	716.313	716.313		408.55	962.5	915.505	915.505	915.505	915.505	915.505	915.505		408	933.75	947.609	947.102	947.102	947.102	947.102	947.609		407.2	875	873.14	873.14	873.14	873.14	873.224	873.224
408.95	495	446.74	446.74	446.74	446.74	446.74		408.95	792.5	716.293	716.293	716.293	716.293	716.293	716.293		408.5	965	915.479	915.479	915.479	915.479	915.479	915.479		407.95	988.75	947.606	947.046	947.046	947.046	947.046	947.606		407.15	956.25	873.051	873.051	873.051	873.051	873.147	873.147
408.9	472.5	446.72	446.72	446.72	446.72	446.72		408.9	727.5	716.27	716.27	716.27	716.27	716.27	716.27		408.45	925	915.452	915.452	915.452	915.452	915.453	915.453		407.9	983.75	947.618	946.999	946.999	946.999	946.999	947.618		407.1	931.25	872.961	872.961	872.961	872.961	873.074	873.074
408.85	431.25	446.692	446.692	446.692	446.692	446.692		408.85	760	716.244	716.244	716.244	716.244	716.244	716.244		408.4	1006.25	915.41	915.41	915.41	915.41	915.411	915.411		407.85	936.25	947.63	946.947	946.947	946.947	946.947	947.63		407.05	906.25	872.874	872.874	872.874	872.874	873.005	873.005
408.8	486.25	446.663	446.663	446.663	446.663	446.663		408.8	757.5	716.214	716.214	716.214	716.214	716.214	716.214		408.35	957.5	915.354	915.354	915.354	915.354	915.355	915.355		407.8	965	947.659	946.907	946.907	946.907	946.907	947.659		407	916.25	872.794	872.794	872.794	872.794	872.946	872.946
408.75	493.75	446.632	446.632	446.632	446.632	446.632		408.75	793.75	716.18	716.18	716.18	716.18	716.18	716.18		408.3	916.25	915.299	915.299	915.299	915.299	915.3	915.3		407.75	948.75	947.695	946.867	946.867	946.867	946.867	947.695		406.95	951.25	872.712	872.712	872.712	872.712	872.887	872.887
408.7	471.25	446.605	446.605	446.605	446.605	446.605		408.7	752.5	716.148	716.148	716.148	716.148	716.148	716.148		408.25	975	915.246	915.246	915.246	915.246	915.248	915.248		407.7	990	947.72	946.808	946.808	946.808	946.808	947.72		406.9	970	872.626	872.626	872.626	872.626	872.828	872.828
408.65	475	446.58	446.58	446.58	446.58	446.58		408.65	771.25	716.12	716.12	716.12	716.12	716.121	716.121		408.2	975	915.196	915.196	915.196	915.196	915.198	915.198		407.65	946.25	947.754	946.751	946.751	946.751	946.751	947.754		406.85	900	872.536	872.536	872.536	872.536	872.77	872.77
408.6	457.5	446.553	446.553	446.553	446.553	446.553		408.6	778.75	716.089	716.089	716.089	716.089	716.089	716.089		408.15	937.5	915.144	915.144	915.144	915.144	915.146	915.146		407.6	955	947.795	946.693	946.693	946.693	946.693	947.795		406.8	918.75	872.448	872.448	872.448	872.448	872.717	872.717
408.55	428.75	446.52	446.52	446.52	446.52	446.52		408.55	705	716.06	716.06	716.06	716.06	716.06	716.06		408.1	940	915.099	915.099	915.099	915.099	915.101	915.101		407.55	1035	947.838	946.628	946.628	946.628	946.628	947.838		406.75	903.75	872.351	872.351	872.351	872.351	872.661	872.661
408.5	472.5	446.492	446.492	446.492	446.492	446.492		408.5	740	716.028	716.028	716.028	716.028	716.028	716.028		408.05	946.25	915.053	915.053	915.053	915.053	915.056	915.056		407.5	981.25	947.887	946.559	946.559	946.559	946.559	947.887		406.7	976.25	872.247	872.247	872.247	872.247	872.603	872.603
408.45	495	446.469	446.469	446.469	446.469	446.469		408.45	778.75	715.999	715.999	715.999	715.999	716	716		408	933.75	915.003	915.003	915.003	915.003	915.006	915.006		407.45	988.75	947.944	946.488	946.488	946.488	946.488	947.944		406.65	921.25	872.136	872.136	872.136	872.136	872.545	872.545
408.4	476.25	446.445	446.445	446.445	446.445	446.445		408.4	716.25	715.97	715.97	715.97	715.97	715.97	715.97		407.95	961.25	914.956	914.956	914.956	914.956	914.961	914.961		407.4	978.75	948.01	946.415	946.415	946.415	946.415	948.01		406.6	962.5	872.029	872.029	872.029	872.029	872.498	872.498
408.35	446.25	446.422	446.422	446.422	446.422	446.422		408.35	803.75	715.943	715.943	715.943	715.943	715.943	715.943		407.9	956.25	914.916	914.916	914.916	914.916	914.922	914.922		407.35	982.5	948.08	946.334	946.334	946.334	946.334	948.08		406.55	970	871.922	871.922	871.922	871.922	872.459	872.459
408.3	455	446.396	446.396	446.396	446.396	446.396		408.3	750	715.915	715.915	715.915	715.915	715.915	715.915		407.85	952.5	914.875	914.875	914.875	914.875	914.881	914.881		407.3	963.75	948.158	946.247	946.247	946.247	946.247	948.158		406.5	988.75	871.808	871.808	871.808	871.808	872.422	872.422
408.25	473.75	446.364	446.364	446.364	446.364	446.364		408.25	757.5	715.879	715.879	715.879	715.879	715.88	715.88		407.8	945	914.842	914.842	914.842	914.842	914.849	914.849		407.25	996.25	948.257	946.167	946.167	946.167	946.167	948.257		406.45	943.75	871.69	871.69	871.69	871.69	872.391	872.391
408.2	475	446.328	446.328	446.328	446.328	446.328		408.2	748.75	715.842	715.842	715.842	715.842	715.842	715.842		407.75	923.75	914.809	914.809	914.809	914.809	914.818	914.818		407.2	996.25	948.372	946.089	946.089	946.089	946.089	948.372		406.4	901.25	871.58	871.58	871.58	871.58	872.38	872.38
408.15	475	446.297	446.297	446.297	446.297	446.297		408.15	788.75	715.805	715.805	715.805	715.805	715.805	715.805		407.7	947.5	914.777	914.777	914.777	914.777	914.788	914.788		407.15	982.5	948.497	946.004	946.004	946.004	946.004	948.497		406.35	963.75	871.477	871.477	871.477	871.477	872.387	872.387
408.1	477.5	446.272	446.272	446.272	446.272	446.272		408.1	797.5	715.763	715.763	715.763	715.763	715.764	715.764		407.65	878.75	914.742	914.742	914.742	914.742	914.755	914.755		407.1	996.25	948.636	945.917	945.917	945.917	945.917	948.636		406.3	926.25	871.379	871.379	871.379	871.379	872.415	872.415
408.05	505	446.249	446.249	446.249	446.249	446.249		408.05	766.25	715.726	715.726	715.726	715.726	715.726	715.726		407.6	942.5	914.704	914.704	914.704	914.704	914.719	914.719		407.05	971.25	948.785	945.821	945.821	945.821	945.821	948.785		406.25	922.5	871.287	871.287	871.287	871.287	872.464	872.464
408	453.75	446.227	446.227	446.227	446.227	446.227		408	776.25	715.684	715.684	715.684	715.684	715.685	715.685		407.55	927.5	914.671	914.671	914.671	914.671	914.689	914.689		407	1023.75	948.946	945.718	945.718	945.718	945.718	948.946		406.2	878.75	871.198	871.198	871.198	871.198	872.533	872.533
407.95	423.75	446.205	446.205	446.205	446.205	446.205		407.95	768.75	715.642	715.642	715.642	715.642	715.642	715.642		407.5	985	914.636	914.636	914.636	914.636	914.656	914.656		406.95	993.75	949.119	945.604	945.604	945.604	945.604	949.119		406.15	920	871.107	871.107	871.107	871.107	872.619	872.619
407.9	438.75	446.186	446.186	446.186	446.186	446.186		407.9	758.75	715.597	715.597	715.597	715.597	715.598	715.598		407.45	978.75	914.587	914.587	914.587	914.587	914.611	914.611		406.9	1031.25	949.31	945.488	945.488	945.488	945.488	949.31		406.1	931.25	871.005	871.005	871.005	871.005	872.715	872.715
407.85	441.25	446.169	446.169	446.169	446.169	446.169		407.85	795	715.552	715.552	715.552	715.552	715.553	715.553		407.4	908.75	914.537	914.537	914.537	914.537	914.565	914.565		406.85	1006.25	949.521	945.366	945.366	945.366	945.366	949.521		406.05	967.5	870.904	870.904	870.904	870.904	872.837	872.837
407.8	473.75	446.152	446.152	446.152	446.152	446.152		407.8	772.5	715.505	715.505	715.505	715.505	715.506	715.506		407.35	970	914.475	914.475	914.475	914.475	914.508	914.508		406.8	1051.25	949.75	945.237	945.237	945.237	945.237	949.75		406	958.75	870.801	870.801	870.801	870.801	872.982	872.982
407.75	453.75	446.14	446.14	446.14	446.14	446.14		407.75	772.5	715.456	715.456	715.456	715.456	715.458	715.458		407.3	1018.75	914.41	914.41	914.41	914.41	914.449	914.449		406.75	1015	949.994	945.097	945.097	945.097	945.097	949.994		405.95	973.75	870.699	870.699	870.699	870.699	873.157	873.157
407.7	460	446.123	446.123	446.123	446.123	446.123		407.7	795	715.406	715.406	715.406	715.406	715.408	715.408		407.25	963.75	914.347	914.347	914.347	914.347	914.393	914.393		406.7	1008.75	950.27	944.959	944.959	944.959	944.959	950.27		405.9	951.25	870.574	870.574	870.574	870.574	873.341	873.341
407.65	472.5	446.104	446.104	446.104	446.104	446.104		407.65	828.75	715.353	715.353	715.353	715.353	715.355	715.355		407.2	961.25	914.28	914.28	914.28	914.28	914.334	914.334		406.65	1040	950.576	944.82	944.82	944.82	944.82	950.576		405.85	942.5	870.434	870.434	870.434	870.434	873.543	873.543
407.6	470	446.081	446.081	446.081	446.081	446.081		407.6	778.75	715.301	715.301	715.301	715.301	715.304	715.304		407.15	965	914.215	914.215	914.215	914.215	914.277	914.277		406.6	1035	950.92	944.687	944.687	944.687	944.687	950.92		405.8	912.5	870.286	870.286	870.286	870.286	873.776	873.776
407.55	490	446.055	446.055	446.055	446.055	446.055		407.55	797.5	715.256	715.256	715.256	715.256	715.259	715.259		407.1	913.75	914.142	914.142	914.142	914.142	914.215	914.215		406.55	1006.25	951.297	944.553	944.553	944.553	944.553	951.297		405.75	1033.75	870.137	870.137	870.137	870.137	874.048	874.048
407.5	446.25	446.034	446.034	446.034	446.034	446.034		407.5	816.25	715.214	715.214	715.214	715.214	715.218	715.218		407.05	1015	914.07	914.07	914.07	914.07	914.155	914.155		406.5	997.5	951.726	944.435	944.435	944.435	944.435	951.726		405.7	1021.25	869.978	869.978	869.978	869.978	874.356	874.356
407.45	457.5	446.015	446.015	446.015	446.015	446.015		407.45	728.75	715.174	715.174	715.174	715.174	715.179	715.179		407	970	914.001	914.001	914.001	914.001	914.098	914.098		406.45	998.75	952.206	944.328	944.328	944.328	944.328	952.206		405.65	982.5	869.817	869.817	869.817	869.817	874.712	874.712
407.4	472.5	445.995	445.995	445.995	445.995	445.995		407.4	716.25	715.134	715.134	715.134	715.134	715.14	715.14		406.95	957.5	913.935	913.935	913.935	913.935	914.049	914.049		406.4	1010	952.732	944.226	944.226	944.226	944.226	952.732		405.6	975	869.655	869.655	869.655	869.655	875.12	875.12
407.35	431.25	445.976	445.976	445.976	445.976	445.976		407.35	728.75	715.099	715.099	715.099	715.099	715.106	715.106		406.9	965	913.872	913.872	913.872	913.872	914.004	914.004		406.35	957.5	953.314	944.138	944.138	944.138	944.138	953.314		405.55	1022.5	869.485	869.485	869.485	869.485	875.578	875.578
407.3	445	445.96	445.96	445.96	445.96	445.96		407.3	741.25	715.063	715.063	715.063	715.063	715.072	715.072		406.85	1002.5	913.815	913.815	913.815	913.815	913.967	913.967		406.3	947.5	953.94	944.049	944.049	944.049	944.049	953.94		405.5	985	869.306	869.306	869.306	869.306	876.089	876.089
407.25	458.75	445.947	445.947	445.947	445.947	445.947		407.25	791.25	715.027	715.027	715.027	715.027	715.038	715.038		406.8	930	913.756	913.756	913.756	913.756	913.931	913.931		406.25	977.5	954.618	943.963	943.963	943.963	943.963	954.618		405.45	953.75	869.129	869.129	869.129	869.129	876.671	876.671
407.2	471.25	445.935	445.935	445.935	445.935	445.935		407.2	776.25	714.996	714.996	714.996	714.996	715.008	715.008		406.75	941.25	913.711	913.711	913.711	913.711	913.913	913.913		406.2	957.5	955.342	943.874	943.874	943.874	943.874	955.342		405.4	998.75	868.951	868.951	868.951	868.951	877.325	877.325
407.15	440	445.926	445.926	445.926	445.926	445.926		407.15	787.5	714.959	714.959	714.959	714.959	714.975	714.975		406.7	925	913.668	913.668	913.668	913.668	913.901	913.901		406.15	1043.75	956.113	943.779	943.779	943.779	943.779	956.113		405.35	973.75	868.769	868.769	868.769	868.77	878.055	878.055
407.1	467.5	445.922	445.922	445.922	445.922	445.922		407.1	788.75	714.918	714.918	714.918	714.918	714.936	714.936		406.65	921.25	913.623	913.623	913.623	913.623	913.891	913.891		406.1	982.5	956.936	943.681	943.681	943.681	943.681	956.936		405.3	1015	868.582	868.582	868.582	868.582	878.864	878.864
407.05	443.75	445.911	445.911	445.911	445.911	445.911		407.05	767.5	714.87	714.87	714.87	714.87	714.892	714.892		406.6	912.5	913.584	913.584	913.584	913.584	913.891	913.891		406.05	1021.25	957.81	943.575	943.575	943.575	943.575	957.81		405.25	1026.25	868.4	868.4	868.4	868.4	879.77	879.77
407	426.25	445.894	445.894	445.894	445.894	445.894		407	787.5	714.82	714.82	714.82	714.82	714.847	714.847		406.55	947.5	913.546	913.546	913.546	913.546	913.898	913.898		406	1023.75	958.72	943.446	943.446	943.446	943.446	958.72		405.2	1007.5	868.219	868.219	868.219	868.219	880.774	880.774
406.95	437.5	445.872	445.872	445.872	445.872	445.872		406.95	782.5	714.773	714.773	714.773	714.773	714.805	714.805		406.5	978.75	913.501	913.501	913.501	913.501	913.905	913.905		405.95	1031.25	959.687	943.31	943.31	943.31	943.31	959.687		405.15	1012.5	868.033	868.033	868.033	868.034	881.879	881.879
406.9	486.25	445.851	445.851	445.851	445.851	445.851		406.9	816.25	714.73	714.73	714.73	714.73	714.767	714.767		406.45	918.75	913.444	913.444	913.444	913.444	913.906	913.906		405.9	1001.25	960.703	943.157	943.157	943.157	943.157	960.703		405.1	980	867.853	867.853	867.853	867.853	883.099	883.1
406.85	488.75	445.825	445.825	445.825	445.825	445.825		406.85	755	714.69	714.69	714.69	714.69	714.735	714.735		406.4	993.75	913.384	913.384	913.384	913.384	913.912	913.912		405.85	1080	961.788	943.004	943.004	943.004	943.004	961.788		405.05	982.5	867.672	867.672	867.672	867.673	884.438	884.439
406.8	502.5	445.798	445.798	445.798	445.798	445.798		406.8	761.25	714.647	714.647	714.647	714.647	714.7	714.7		406.35	978.75	913.316	913.316	913.316	913.316	913.917	913.917		405.8	1020	962.935	942.843	942.843	942.843	942.843	962.935		405	976.25	867.499	867.499	867.499	867.5	885.91	885.911
406.75	460	445.769	445.769	445.769	445.769	445.769		406.75	727.5	714.601	714.601	714.601	714.601	714.663	714.663		406.3	1032.5	913.241	913.241	913.241	913.241	913.926	913.926		405.75	1050	964.161	942.685	942.685	942.685	942.685	964.161		404.95	967.5	867.332	867.332	867.332	867.334	887.521	887.523
406.7	476.25	445.733	445.733	445.733	445.733	445.733		406.7	742.5	714.554	714.554	714.554	714.554	714.628	714.628		406.25	950	913.169	913.169	913.169	913.169	913.948	913.948		405.7	1041.25	965.464	942.527	942.527	942.527	942.527	965.464		404.9	971.25	867.168	867.168	867.168	867.17	889.275	889.277
406.65	482.5	445.689	445.689	445.689	445.689	445.689		406.65	826.25	714.509	714.509	714.509	714.509	714.596	714.596		406.2	985	913.099	913.099	913.099	913.099	913.984	913.984		405.65	1033.75	966.843	942.366	942.366	942.366	942.366	966.843		404.85	961.25	867.009	867.009	867.009	867.012	891.183	891.185
406.6	455	445.647	445.647	445.647	445.647	445.647		406.6	820	714.463	714.463	714.463	714.463	714.566	714.566		406.15	958.75	913.014	913.014	913.014	913.014	914.017	914.017		405.6	997.5	968.305	942.205	942.205	942.205	942.205	968.305		404.8	982.5	866.849	866.849	866.849	866.851	893.242	893.245
406.55	478.75	445.607	445.607	445.607	445.607	445.607		406.55	778.75	714.413	714.413	714.413	714.413	714.535	714.535		406.1	923.75	912.928	912.928	912.928	912.928	914.065	914.065		405.55	1018.75	969.862	942.054	942.054	942.054	942.054	969.862		404.75	988.75	866.683	866.683	866.683	866.687	895.46	895.464
406.5	501.25	445.571	445.571	445.571	445.571	445.571		406.5	775	714.36	714.36	714.36	714.36	714.502	714.502		406.05	965	912.839	912.839	912.839	912.839	914.124	914.124		405.5	1053.75	971.503	941.899	941.899	941.899	941.899	971.503		404.7	973.75	866.505	866.505	866.505	866.509	897.834	897.839
406.45	475	445.53	445.53	445.53	445.53	445.53		406.45	815	714.305	714.305	714.305	714.305	714.473	714.473		406	1033.75	912.751	912.751	912.751	912.751	914.203	914.203		405.45	996.25	973.235	941.745	941.745	941.745	941.745	973.235		404.65	993.75	866.31	866.31	866.31	866.316	900.368	900.374
406.4	466.25	445.486	445.486	445.486	445.486	445.486		406.4	808.75	714.247	714.247	714.247	714.247	714.443	714.443		405.95	996.25	912.652	912.652	912.652	912.652	914.289	914.289		405.4	1018.75	975.066	941.598	941.598	941.598	941.598	975.066		404.6	1012.5	866.112	866.112	866.112	866.12	903.081	903.089
406.35	475	445.44	445.44	445.44	445.44	445.44		406.35	811.25	714.191	714.191	714.191	714.191	714.422	714.422		405.9	1006.25	912.555	912.555	912.555	912.555	914.4	914.4		405.35	1041.25	976.99	941.447	941.447	941.447	941.447	976.99		404.55	1060	865.906	865.906	865.906	865.917	905.976	905.986
406.3	501.25	445.395	445.395	445.395	445.395	445.395		406.3	740	714.139	714.139	714.139	714.139	714.408	714.408		405.85	1021.25	912.459	912.459	912.459	912.459	914.533	914.533		405.3	1043.75	979.002	941.288	941.288	941.288	941.288	979.002		404.5	1077.5	865.695	865.695	865.695	865.708	909.059	909.073
406.25	496.25	445.359	445.359	445.359	445.359	445.359		406.25	787.5	714.089	714.089	714.089	714.089	714.403	714.403		405.8	1030	912.351	912.351	912.351	912.351	914.681	914.681		405.25	1005	981.112	941.127	941.127	941.127	941.127	981.112		404.45	990	865.48	865.48	865.48	865.498	912.339	912.356
406.2	491.25	445.33	445.33	445.33	445.33	445.33		406.2	786.25	714.036	714.036	714.036	714.036	714.401	714.401		405.75	965	912.245	912.245	912.245	912.245	914.858	914.858		405.2	1046.25	983.317	940.961	940.961	940.961	940.961	983.317		404.4	1010	865.253	865.253	865.253	865.276	915.81	915.832
406.15	458.75	445.304	445.304	445.304	445.304	445.304		406.15	782.5	713.987	713.987	713.987	713.987	714.411	714.411		405.7	961.25	912.148	912.148	912.148	912.148	915.075	915.075		405.15	1047.5	985.615	940.785	940.785	940.785	940.785	985.615		404.35	1021.25	865.022	865.022	865.022	865.05	919.483	919.511
406.1	400	445.272	445.272	445.272	445.272	445.272		406.1	748.75	713.94	713.94	713.94	713.94	714.432	714.432		405.65	1007.5	912.052	912.052	912.052	912.052	915.326	915.326		405.1	1025	988.014	940.606	940.606	940.606	940.606	988.014		404.3	1007.5	864.794	864.794	864.794	864.83	923.37	923.405
406.05	450	445.241	445.241	445.241	445.241	445.241		406.05	810	713.895	713.895	713.895	713.895	714.465	714.465		405.6	950	911.95	911.95	911.95	911.95	915.607	915.607		405.05	1085	990.517	940.425	940.425	940.425	940.425	990.517		404.25	1055	864.571	864.571	864.571	864.617	927.472	927.518
406	447.5	445.218	445.218	445.218	445.218	445.218		406	776.25	713.844	713.844	713.844	713.844	714.504	714.504		405.55	966.25	911.853	911.853	911.853	911.853	915.931	915.931		405	1052.5	993.125	940.244	940.244	940.244	940.244	993.125		404.2	1025	864.354	864.354	864.354	864.412	931.792	931.849
405.95	515	445.199	445.199	445.199	445.199	445.199		405.95	770	713.794	713.794	713.794	713.794	714.556	714.556		405.5	982.5	911.77	911.77	911.77	911.77	916.312	916.312		404.95	1031.25	995.837	940.06	940.059	940.059	940.059	995.837		404.15	982.5	864.135	864.135	864.135	864.207	936.318	936.391
405.9	465	445.179	445.179	445.179	445.179	445.179		405.9	787.5	713.743	713.743	713.743	713.743	714.621	714.621		405.45	1051.25	911.682	911.682	911.682	911.682	916.734	916.734		404.9	1052.5	998.653	939.873	939.873	939.873	939.873	998.653		404.1	1023.75	863.921	863.921	863.921	864.013	941.058	941.15
405.85	438.75	445.158	445.158	445.158	445.158	445.158		405.85	808.75	713.691	713.691	713.691	713.691	714.701	714.701		405.4	990	911.594	911.594	911.594	911.594	917.205	917.205		404.85	1043.75	1001.58	939.692	939.692	939.692	939.692	1001.58		404.05	1036.25	863.708	863.708	863.708	863.823	946.001	946.115
405.8	465	445.124	445.124	445.124	445.124	445.124		405.8	785	713.633	713.633	713.633	713.633	714.793	714.793		405.35	920	911.501	911.501	911.501	911.502	917.724	917.724		404.8	1020	1004.61	939.503	939.502	939.502	939.502	1004.61		404	1006.25	863.494	863.494	863.494	863.637	951.139	951.283
405.75	493.75	445.087	445.087	445.087	445.087	445.087		405.75	796.25	713.578	713.578	713.578	713.578	714.908	714.908		405.3	997.5	911.4	911.4	911.4	911.4	918.29	918.29		404.75	1056.25	1007.75	939.323	939.322	939.322	939.322	1007.75		403.95	966.25	863.296	863.296	863.296	863.475	956.483	956.662
405.7	473.75	445.044	445.044	445.044	445.044	445.044		405.7	792.5	713.525	713.525	713.525	713.525	715.048	715.048		405.25	963.75	911.29	911.29	911.29	911.29	918.909	918.91		404.7	1017.5	1011	939.146	939.145	939.145	939.145	1011		403.9	1020	863.101	863.101	863.101	863.324	962.009	962.232
405.65	497.5	445.007	445.007	445.007	445.007	445.007		405.65	826.25	713.472	713.472	713.472	713.472	715.212	715.212		405.2	1040	911.17	911.17	911.17	911.171	919.584	919.585		404.65	1070	1014.34	938.964	938.963	938.963	938.963	1014.34		403.85	1010	862.903	862.903	862.903	863.18	967.699	967.976
405.6	477.5	444.967	444.967	444.967	444.967	444.967		405.6	773.75	713.417	713.417	713.417	713.417	715.403	715.403		405.15	1020	911.057	911.057	911.057	911.057	920.335	920.335		404.6	1027.5	1017.78	938.775	938.773	938.773	938.773	1017.78		403.8	945	862.706	862.706	862.706	863.05	973.544	973.887
405.55	487.5	444.923	444.923	444.923	444.923	444.923		405.55	752.5	713.366	713.366	713.366	713.366	715.628	715.628		405.1	1027.5	910.945	910.945	910.945	910.945	921.16	921.16		404.55	1033.75	1021.3	938.579	938.577	938.577	938.577	1021.31		403.75	1001.25	862.51	862.51	862.51	862.934	979.526	979.95
405.5	475	444.879	444.879	444.879	444.879	444.879		405.5	767.5	713.313	713.313	713.313	713.313	715.885	715.885		405.05	1051.25	910.83	910.83	910.83	910.831	922.061	922.061		404.5	1057.5	1024.91	938.374	938.371	938.371	938.371	1024.92		403.7	1002.5	862.304	862.304	862.304	862.826	985.616	986.138
405.45	483.75	444.838	444.838	444.838	444.838	444.838		405.45	803.75	713.262	713.262	713.262	713.262	716.181	716.181		405	1003.75	910.714	910.714	910.714	910.715	923.043	923.043		404.45	1098.75	1028.6	938.159	938.155	938.155	938.155	1028.61		403.65	1007.5	862.096	862.096	862.096	862.738	991.803	992.445
405.4	475	444.795	444.795	444.795	444.795	444.795		405.4	763.75	713.208	713.208	713.208	713.208	716.517	716.517		404.95	982.5	910.595	910.595	910.595	910.596	924.11	924.11		404.4	1073.75	1032.37	937.941	937.935	937.935	937.935	1032.38		403.6	1035	861.891	861.891	861.891	862.677	998.068	998.854
405.35	453.75	444.756	444.756	444.756	444.756	444.756		405.35	812.5	713.159	713.159	713.159	713.159	716.902	716.902		404.9	938.75	910.482	910.482	910.482	910.483	925.274	925.275		404.35	1078.75	1036.21	937.713	937.706	937.706	937.706	1036.22		403.55	1075	861.67	861.67	861.67	862.632	1004.37	1005.33
405.3	483.75	444.719	444.719	444.719	444.719	444.719		405.3	776.25	713.109	713.109	713.109	713.109	717.336	717.336		404.85	1005	910.374	910.374	910.374	910.375	926.54	926.541		404.3	1110	1040.12	937.473	937.464	937.464	937.464	1040.13		403.5	972.5	861.432	861.432	861.432	862.604	1010.67	1011.84
405.25	476.25	444.686	444.686	444.686	444.686	444.686		405.25	812.5	713.056	713.056	713.056	713.056	717.821	717.821		404.8	983.75	910.269	910.269	910.269	910.271	927.909	927.911		404.25	1038.75	1044.07	937.22	937.207	937.207	937.207	1044.09		403.45	1001.25	861.177	861.177	861.177	862.603	1016.96	1018.38
405.2	475	444.657	444.657	444.657	444.657	444.657		405.2	770	712.998	712.998	712.998	712.998	718.36	718.36		404.75	995	910.171	910.171	910.171	910.173	929.391	929.393		404.2	1123.75	1048.08	936.958	936.941	936.941	936.941	1048.1		403.4	1110	860.916	860.916	860.916	862.645	1023.19	1024.92
405.15	453.75	444.629	444.629	444.629	444.629	444.629		405.15	788.75	712.936	712.936	712.936	712.936	718.961	718.961		404.7	982.5	910.076	910.076	910.076	910.079	930.985	930.988		404.15	1098.75	1052.14	936.694	936.671	936.671	936.671	1052.16		403.35	1065	860.643	860.643	860.643	862.735	1029.35	1031.45
405.1	461.25	444.604	444.604	444.604	444.604	444.604		405.1	793.75	712.871	712.871	712.871	712.872	719.629	719.629		404.65	1003.75	909.974	909.974	909.974	909.978	932.686	932.689		404.1	1115	1056.23	936.423	936.394	936.394	936.394	1056.26		403.3	1105	860.355	860.355	860.355	862.879	1035.39	1037.92
405.05	441.25	444.578	444.578	444.578	444.578	444.578		405.05	833.75	712.806	712.806	712.806	712.806	720.372	720.372		404.6	995	909.864	909.864	909.864	909.869	934.495	934.5		404.05	1110	1060.38	936.171	936.134	936.134	936.134	1060.41		403.25	1050	860.065	860.065	860.065	863.103	1041.29	1044.33
405	480	444.554	444.554	444.554	444.554	444.554		405	847.5	712.737	712.737	712.737	712.738	721.193	721.194		404.55	983.75	909.744	909.744	909.744	909.751	936.414	936.421		404	1116.25	1064.55	935.923	935.874	935.874	935.874	1064.6		403.2	1078.75	859.76	859.76	859.76	863.407	1047	1050.65
404.95	446.25	444.53	444.53	444.53	444.53	444.53		404.95	792.5	712.672	712.672	712.672	712.673	722.106	722.107		404.5	1032.5	909.617	909.617	909.617	909.626	938.449	938.458		403.95	1117.5	1068.74	935.675	935.612	935.612	935.612	1068.8		403.15	1137.5	859.449	859.449	859.449	863.814	1052.5	1056.86
404.9	461.25	444.507	444.507	444.507	444.507	444.507		404.9	832.5	712.606	712.606	712.606	712.606	723.113	723.113		404.45	995	909.495	909.495	909.495	909.507	940.614	940.626		403.9	976.25	1072.94	935.435	935.354	935.354	935.354	1073.02		403.1	1081.25	859.135	859.135	859.135	864.347	1057.74	1062.96
404.85	468.75	444.482	444.482	444.482	444.482	444.482		404.85	807.5	712.544	712.544	712.544	712.544	724.225	724.225		404.4	1085	909.368	909.368	909.368	909.383	942.9	942.916		403.85	1101.25	1077.14	935.206	935.101	935.101	935.101	1077.24		403.05	1076.25	858.82	858.82	858.82	865.026	1062.7	1068.91
404.8	475	444.454	444.454	444.454	444.454	444.454		404.8	772.5	712.483	712.483	712.483	712.484	725.446	725.447		404.35	1035	909.241	909.241	909.241	909.261	945.316	945.336		403.8	1053.75	1081.33	934.994	934.86	934.86	934.86	1081.47		403	1040	858.513	858.513	858.513	865.885	1067.36	1074.73
404.75	465	444.425	444.425	444.425	444.425	444.425		404.75	787.5	712.424	712.424	712.424	712.425	726.783	726.785		404.3	952.5	909.108	909.108	909.108	909.134	947.852	947.878		403.75	1097.5	1085.5	934.791	934.62	934.62	934.62	1085.67		402.95	1122.5	858.192	858.192	858.192	866.923	1071.64	1080.37
404.7	475	444.396	444.396	444.396	444.396	444.396		404.7	730	712.366	712.366	712.366	712.368	728.244	728.246		404.25	1025	908.968	908.968	908.968	909.001	950.509	950.542		403.7	1065	1089.63	934.602	934.385	934.385	934.385	1089.85		402.9	1071.25	857.865	857.865	857.865	868.181	1075.53	1085.85
404.65	475	444.364	444.364	444.364	444.364	444.364		404.65	768.75	712.308	712.308	712.308	712.31	729.833	729.835		404.2	993.75	908.827	908.827	908.827	908.87	953.291	953.334		403.65	1048.75	1093.72	934.43	934.153	934.153	934.153	1093.99		402.85	1047.5	857.544	857.544	857.544	869.701	1079.02	1091.17
404.6	457.5	444.33	444.33	444.33	444.33	444.33		404.6	827.5	712.25	712.25	712.25	712.253	731.557	731.56		404.15	1043.75	908.679	908.679	908.679	908.735	956.19	956.246		403.6	1093.75	1097.71	934.247	933.897	933.897	933.897	1098.06		402.8	1147.5	857.223	857.223	857.223	871.509	1082.06	1096.34
404.55	475	444.295	444.295	444.295	444.295	444.295		404.55	818.75	712.195	712.195	712.195	712.199	733.426	733.43		404.1	1041.25	908.541	908.541	908.541	908.613	959.218	959.291		403.55	1092.5	1101.62	934.085	933.643	933.643	933.643	1102.06		402.75	1111.25	856.896	856.896	856.897	873.642	1084.62	1101.37
404.5	476.25	444.26	444.26	444.26	444.26	444.26		404.5	805	712.136	712.136	712.136	712.141	735.44	735.445		404.05	1032.5	908.399	908.399	908.399	908.492	962.358	962.451		403.5	1091.25	1105.42	933.934	933.378	933.378	933.378	1105.98		402.7	1088.75	856.561	856.561	856.561	876.136	1086.68	1106.26
404.45	470	444.225	444.225	444.225	444.225	444.225		404.45	822.5	712.073	712.073	712.073	712.08	737.602	737.609		404	1045	908.245	908.245	908.245	908.363	965.595	965.713		403.45	1113.75	1109.12	933.805	933.108	933.108	933.108	1109.81		402.65	1088.75	856.228	856.228	856.228	879.05	1088.24	1111.06
404.4	478.75	444.185	444.185	444.185	444.185	444.185		404.4	763.75	712.002	712.002	712.002	712.011	739.916	739.925		403.95	1012.5	908.09	908.09	908.09	908.241	968.934	969.084		403.4	1090	1112.67	933.692	932.821	932.821	932.821	1113.55		402.6	1103.75	855.885	855.885	855.885	882.422	1089.26	1115.8
404.35	476.25	444.147	444.147	444.147	444.147	444.147		404.35	830	711.924	711.924	711.924	711.937	742.388	742.4		403.9	1062.5	907.935	907.935	907.935	908.127	972.366	972.558		403.35	1115	1116.09	933.61	932.526	932.526	932.526	1117.17		402.55	1097.5	855.533	855.533	855.533	886.307	1089.74	1120.51
404.3	465	444.114	444.114	444.114	444.114	444.114		404.3	847.5	711.846	711.846	711.846	711.863	745.027	745.044		403.85	1043.75	907.787	907.787	907.787	908.029	975.888	976.13		403.3	1123.75	1119.34	933.568	932.22	932.22	932.22	1120.69		402.5	1107.5	855.184	855.184	855.184	890.775	1089.68	1125.27
404.25	511.25	444.081	444.081	444.081	444.081	444.081		404.25	825	711.768	711.768	711.768	711.79	747.838	747.86		403.8	1027.5	907.633	907.633	907.633	907.938	979.477	979.783		403.25	1160	1122.43	933.579	931.91	931.91	931.91	1124.1		402.45	1131.25	854.823	854.823	854.823	895.873	1089.06	1130.11
404.2	456.25	444.048	444.048	444.048	444.048	444.048		404.2	852.5	711.692	711.692	711.692	711.721	750.823	750.852		403.75	990	907.484	907.484	907.484	907.868	983.132	983.515		403.2	1097.5	1125.33	933.647	931.586	931.586	931.586	1127.39		402.4	1106.25	854.451	854.451	854.451	901.669	1087.88	1135.1
404.15	426.25	444.015	444.015	444.015	444.015	444.015		404.15	827.5	711.614	711.614	711.614	711.652	753.981	754.019		403.7	998.75	907.336	907.336	907.336	907.817	986.831	987.312		403.15	1147.5	1128.04	933.791	931.255	931.255	931.255	1130.57		402.35	1125	854.072	854.072	854.073	908.236	1086.17	1140.33
404.1	462.5	443.99	443.99	443.99	443.99	443.99		404.1	825	711.533	711.533	711.533	711.582	757.31	757.359		403.65	1080	907.193	907.193	907.193	907.793	990.567	991.167		403.1	1117.5	1130.53	934.019	930.908	930.908	930.908	1133.64		402.3	1191.25	853.677	853.677	853.679	915.639	1083.91	1145.87
404.05	485	443.965	443.965	443.965	443.965	443.965		404.05	777.5	711.453	711.453	711.453	711.517	760.811	760.876		403.6	988.75	907.051	907.051	907.051	907.798	994.316	995.064		403.05	1163.75	1132.8	934.362	930.556	930.556	930.556	1136.61		402.25	1158.75	853.269	853.269	853.272	923.953	1081.13	1151.81
404	465	443.942	443.942	443.942	443.942	443.942		404	848.75	711.375	711.375	711.375	711.458	764.484	764.567		403.55	1046.25	906.904	906.904	906.904	907.832	998.057	998.984		403	1157.5	1134.86	934.844	930.204	930.204	930.204	1139.5		402.2	1131.25	852.843	852.843	852.847	933.252	1077.83	1158.25
403.95	425	443.926	443.926	443.926	443.926	443.926		403.95	802.5	711.297	711.297	711.297	711.405	768.319	768.427		403.5	968.75	906.756	906.756	906.756	907.904	1001.77	1002.92		402.95	1176.25	1136.68	935.49	929.85	929.85	929.85	1142.32		402.15	1202.5	852.41	852.41	852.415	943.624	1074.06	1165.28
403.9	468.75	443.909	443.909	443.909	443.909	443.909		403.9	813.75	711.218	711.218	711.218	711.357	772.309	772.448		403.45	1052.5	906.609	906.609	906.609	908.023	1005.44	1006.86		402.9	1142.5	1138.24	936.309	929.474	929.474	929.474	1145.07		402.1	1191.25	851.959	851.958	851.967	955.136	1069.83	1173.01
403.85	445	443.886	443.886	443.886	443.886	443.886		403.85	817.5	711.143	711.143	711.143	711.321	776.45	776.628		403.4	1076.25	906.459	906.459	906.459	908.197	1009.05	1010.79		402.85	1121.25	1139.54	937.349	929.092	929.092	929.092	1147.8		402.05	1218.75	851.495	851.494	851.506	967.868	1065.16	1181.55
403.8	457.5	443.86	443.86	443.86	443.86	443.86		403.8	823.75	711.068	711.068	711.068	711.295	780.726	780.954		403.35	1037.5	906.321	906.321	906.321	908.45	1012.58	1014.71		402.8	1170	1140.59	938.65	928.706	928.706	928.706	1150.53		402	1182.5	851.024	851.024	851.04	981.902	1060.11	1191
403.75	468.75	443.836	443.836	443.836	443.836	443.836		403.75	871.25	710.985	710.985	710.985	711.275	785.117	785.406		403.3	988.75	906.18	906.18	906.18	908.78	1015.99	1018.59		402.75	1216.25	1141.36	940.247	928.309	928.309	928.309	1153.3		401.95	1220	850.537	850.536	850.56	997.294	1054.68	1201.46
403.7	470	443.815	443.815	443.816	443.815	443.816		403.7	772.5	710.904	710.904	710.904	711.271	789.615	789.982		403.25	1011.25	906.039	906.039	906.039	909.204	1019.28	1022.44		402.7	1180	1141.86	942.191	927.903	927.903	927.903	1156.14		401.9	1210	850.028	850.026	850.059	1014.1	1048.91	1213.02
403.65	486.25	443.79	443.79	443.791	443.79	443.791		403.65	828.75	710.823	710.823	710.823	711.288	794.201	794.666		403.2	991.25	905.886	905.886	905.886	909.727	1022.4	1026.24		402.65	1142.5	1142.08	944.543	927.497	927.497	927.497	1159.13		401.85	1227.5	849.491	849.489	849.535	1032.37	1042.83	1225.76
403.6	472.5	443.762	443.762	443.763	443.762	443.763		403.6	876.25	710.744	710.744	710.744	711.33	798.856	799.442		403.15	1007.5	905.731	905.731	905.731	910.377	1025.34	1029.98		402.6	1221.25	1142.04	947.368	927.094	927.094	927.094	1162.31		401.8	1270	848.926	848.924	848.988	1052.15	1036.47	1239.76
403.55	431.25	443.728	443.728	443.731	443.728	443.731		403.55	826.25	710.665	710.665	710.665	711.401	803.555	804.291		403.1	1047.5	905.58	905.58	905.58	911.182	1028.09	1033.69		402.55	1202.5	1141.71	950.717	926.681	926.681	926.681	1165.74		401.75	1280	848.346	848.344	848.432	1073.48	1029.88	1255.1
403.5	468.75	443.695	443.695	443.699	443.695	443.699		403.5	790	710.586	710.586	710.586	711.508	808.273	809.195		403.05	1057.5	905.423	905.423	905.423	912.155	1030.61	1037.34		402.5	1175	1141.07	954.648	926.24	926.24	926.24	1169.48		401.7	1381.25	847.743	847.739	847.861	1096.36	1023.09	1271.84
403.45	487.5	443.66	443.66	443.665	443.66	443.665		403.45	798.75	710.513	710.513	710.513	711.662	812.99	814.139		403	1062.5	905.261	905.261	905.261	913.325	1032.88	1040.95		402.45	1122.5	1140.16	959.269	925.8	925.8	925.8	1173.63		401.65	1376.25	847.108	847.103	847.269	1120.78	1016.14	1289.98
403.4	485	443.623	443.623	443.631	443.623	443.631		403.4	816.25	710.436	710.436	710.436	711.864	817.666	819.094		402.95	1046.25	905.092	905.092	905.092	914.721	1034.9	1044.53		402.4	1177.5	1138.98	964.658	925.353	925.352	925.352	1178.28		401.6	1316.25	846.435	846.428	846.653	1146.7	1009.03	1309.54
403.35	456.25	443.593	443.593	443.604	443.593	443.604		403.35	815	710.357	710.357	710.357	712.125	822.273	824.041		402.9	1086.25	904.904	904.904	904.904	916.365	1036.62	1048.08		402.35	1327.5	1137.51	970.91	924.897	924.896	924.896	1183.53		401.55	1338.75	845.734	845.726	846.03	1174.1	1001.83	1330.52
403.3	483.75	443.564	443.564	443.579	443.564	443.579		403.3	798.75	710.279	710.279	710.279	712.461	826.781	828.962		402.85	1022.5	904.704	904.704	904.704	918.3	1038.04	1051.63		402.3	1203.75	1135.79	978.142	924.449	924.447	924.447	1189.48		401.5	1428.75	845.009	844.997	845.405	1202.9	994.568	1352.89
403.25	482.5	443.526	443.526	443.546	443.526	443.546		403.25	825	710.198	710.198	710.198	712.88	831.153	833.836		402.8	1060	904.499	904.499	904.499	920.576	1039.15	1055.22		402.25	1221.25	1133.8	986.444	923.991	923.989	923.989	1196.25		401.45	1468.75	844.255	844.24	844.785	1232.98	987.267	1376.57
403.2	433.75	443.484	443.484	443.512	443.484	443.512		403.2	848.75	710.11	710.11	710.11	713.396	835.354	838.64		402.75	1138.75	904.287	904.287	904.287	923.237	1039.94	1058.89		402.2	1188.75	1131.54	995.927	923.522	923.518	923.518	1203.95		401.4	1407.5	843.483	843.463	844.186	1264.22	979.967	1401.47
403.15	465	443.445	443.445	443.484	443.445	443.484		403.15	866.25	710.021	710.021	710.021	714.032	839.352	843.363		402.7	1095	904.079	904.079	904.079	926.342	1040.41	1062.67		402.15	1175	1129	1006.69	923.019	923.014	923.014	1212.68		401.35	1438.75	842.689	842.664	843.617	1296.46	972.693	1427.48
403.1	502.5	443.405	443.405	443.458	443.405	443.458		403.1	863.75	709.927	709.927	709.927	714.806	843.113	847.992		402.65	1086.25	903.868	903.868	903.868	929.935	1040.55	1066.62		402.1	1255	1126.21	1018.87	922.498	922.49	922.49	1222.59		401.3	1467.5	841.863	841.83	843.081	1329.47	965.459	1454.4
403.05	496.25	443.365	443.365	443.437	443.365	443.437		403.05	871.25	709.828	709.828	709.828	715.741	846.603	852.516		402.6	1105	903.644	903.644	903.644	934.066	1040.35	1070.78		402.05	1240	1123.2	1032.61	921.984	921.973	921.973	1233.84		401.25	1512.5	840.994	840.952	842.582	1363.02	958.277	1482.04
403	466.25	443.334	443.334	443.43	443.334	443.43		403	830	709.72	709.72	709.72	716.861	849.786	856.926		402.55	1026.25	903.408	903.408	903.408	938.793	1039.81	1075.2		402	1313.75	1119.94	1048.01	921.443	921.427	921.427	1246.53		401.2	1521.25	840.089	840.035	842.148	1396.85	951.173	1510.19
402.95	490	443.303	443.303	443.433	443.303	443.433		402.95	866.25	709.61	709.61	709.61	718.203	852.639	861.231		402.5	1076.25	903.165	903.165	903.165	944.185	1038.94	1079.96		401.95	1287.5	1116.45	1065.19	920.883	920.86	920.86	1260.8		401.15	1542.5	839.159	839.09	841.813	1430.68	944.176	1538.61
402.9	452.5	443.268	443.268	443.441	443.268	443.441		402.9	878.75	709.499	709.499	709.499	719.801	855.135	865.438		402.45	1173.75	902.923	902.923	902.923	950.315	1037.74	1085.13		401.9	1283.75	1112.75	1084.27	920.299	920.267	920.267	1276.78		401.1	1640	838.184	838.096	841.583	1464.15	937.28	1566.98
402.85	423.75	443.225	443.225	443.455	443.225	443.455		402.85	915	709.389	709.389	709.389	721.696	857.253	869.561		402.4	1118.75	902.677	902.677	902.678	957.244	1036.22	1090.79		401.85	1363.75	1108.83	1105.36	919.687	919.643	919.643	1294.59		401.05	1685	837.173	837.062	841.503	1496.94	930.509	1595.04
402.8	471.25	443.182	443.182	443.486	443.182	443.486		402.8	852.5	709.278	709.278	709.278	723.928	858.97	873.62		402.35	1111.25	902.429	902.429	902.43	965.04	1034.4	1097.01		401.8	1340	1104.72	1128.56	919.057	918.997	918.997	1314.34		401	1656.25	836.132	835.994	841.614	1528.68	923.879	1622.46
402.75	471.25	443.139	443.139	443.538	443.139	443.538		402.75	867.5	709.164	709.164	709.164	726.538	860.263	877.638		402.3	1126.25	902.179	902.179	902.181	973.77	1032.29	1103.88		401.75	1335	1100.41	1153.94	918.395	918.312	918.311	1336.12		400.95	1745	835.068	834.896	841.968	1558.99	917.403	1648.95
402.7	526.25	443.092	443.092	443.612	443.092	443.612		402.7	847.5	709.045	709.045	709.045	729.576	861.119	881.65		402.25	1121.25	901.921	901.921	901.924	983.492	1029.88	1111.46		401.7	1350	1095.94	1181.58	917.715	917.601	917.601	1360.03		400.9	1712.5	833.982	833.769	842.614	1587.5	911.09	1674.17
402.65	496.25	443.045	443.045	443.72	443.045	443.72		402.65	870	708.918	708.918	708.918	733.088	861.523	885.693		402.2	1100	901.649	901.649	901.653	994.259	1027.21	1119.82		401.65	1380	1091.29	1211.5	917.005	916.851	916.85	1386.1		400.85	1716.25	832.879	832.616	843.612	1613.83	904.945	1697.82
402.6	501.25	442.994	442.994	443.866	442.994	443.866		402.6	916.25	708.787	708.787	708.787	737.136	861.475	889.824		402.15	1116.25	901.376	901.376	901.382	1006.14	1024.29	1129.06		401.6	1458.75	1086.49	1243.71	916.265	916.057	916.055	1414.35		400.8	1727.5	831.767	831.445	845.032	1637.61	898.979	1719.61
402.55	501.25	442.935	442.936	444.054	442.935	444.055		402.55	882.5	708.656	708.656	708.656	741.782	860.977	894.104		402.1	1092.5	901.093	901.094	901.102	1019.17	1021.14	1139.23		401.55	1457.5	1081.55	1278.19	915.51	915.231	915.228	1444.8		400.75	1743.75	830.662	830.272	846.956	1658.51	893.206	1739.28
402.5	483.75	442.87	442.871	444.299	442.87	444.3		402.5	982.5	708.519	708.519	708.52	747.082	860.028	898.591		402.05	1175	900.791	900.792	900.803	1033.38	1017.77	1150.38		401.5	1511.25	1076.47	1314.87	914.725	914.352	914.348	1477.38		400.7	1761.25	829.571	829.1	849.461	1676.21	887.629	1756.61
402.45	485	442.803	442.805	444.619	442.803	444.621		402.45	920	708.377	708.377	708.378	753.097	858.636	903.358		402	1176.25	900.474	900.474	900.49	1048.8	1014.21	1162.55		401.45	1535	1071.26	1353.63	913.914	913.418	913.413	1511.99		400.65	1822.5	828.501	827.937	852.627	1690.43	882.247	1771.41
402.4	486.25	442.742	442.744	445.035	442.742	445.037		402.4	920	708.229	708.229	708.231	759.892	856.814	908.478		401.95	1192.5	900.14	900.14	900.161	1065.43	1010.47	1175.78		401.4	1542.5	1065.94	1394.33	913.091	912.438	912.43	1548.51		400.6	1786.25	827.464	826.794	856.542	1700.94	877.063	1783.54
402.35	522.5	442.679	442.682	445.559	442.679	445.562		402.35	927.5	708.073	708.073	708.075	767.523	854.575	914.027		401.9	1256.25	899.778	899.779	899.808	1083.25	1006.57	1190.07		401.35	1640	1060.52	1436.75	912.264	911.408	911.396	1586.75		400.55	1750	826.47	825.68	861.29	1707.56	872.077	1792.93
402.3	475	442.61	442.614	446.208	442.61	446.212		402.3	931.25	707.915	707.915	707.919	776.057	851.946	920.091		401.85	1240	899.398	899.399	899.438	1102.24	1002.54	1205.42		401.3	1647.5	1055.02	1480.62	911.449	910.332	910.316	1626.48		400.5	1841.25	825.53	824.607	866.952	1710.17	867.285	1799.55
402.25	491.25	442.538	442.544	447.008	442.538	447.013		402.25	916.25	707.752	707.752	707.757	785.546	848.948	926.746		401.8	1246.25	899.001	899.002	899.055	1122.35	998.396	1221.8		401.25	1620	1049.44	1525.62	910.645	909.199	909.175	1667.38		400.45	1773.75	824.659	823.589	873.601	1708.7	862.683	1803.43
402.2	505	442.465	442.474	447.986	442.465	447.995		402.2	985	707.592	707.592	707.599	796.046	845.614	934.074		401.75	1301.25	898.583	898.586	898.657	1143.49	994.168	1239.15		401.2	1667.5	1043.79	1571.38	909.877	908.014	907.981	1709.11		400.4	1776.25	823.867	822.64	881.297	1703.16	858.262	1804.66
402.15	550	442.388	442.4	449.17	442.388	449.181		402.15	927.5	707.431	707.431	707.44	807.592	841.97	942.14		401.7	1257.5	898.139	898.142	898.237	1165.54	989.865	1257.37		401.15	1720	1038.07	1617.43	909.15	906.765	906.718	1751.26		400.35	1781.25	823.187	821.795	890.104	1693.62	854.032	1803.42
402.1	522.5	442.308	442.324	450.59	442.308	450.606		402.1	953.75	707.263	707.264	707.275	820.208	838.042	950.998		401.65	1217.5	897.67	897.675	897.801	1188.38	985.512	1276.35		401.1	1797.5	1032.29	1663.3	908.489	905.454	905.388	1793.38		400.3	1800	822.632	821.07	900.037	1680.21	849.977	1799.87
402.05	487.5	442.231	442.253	452.288	442.231	452.31		402.05	942.5	707.092	707.092	707.108	833.91	833.864	960.699		401.6	1323.75	897.183	897.189	897.356	1211.82	981.132	1295.95		401.05	1812.5	1026.47	1708.45	907.917	904.078	903.985	1834.95		400.25	1840	822.217	820.486	911.087	1663.11	846.082	1794.26
402	521.25	442.152	442.182	454.293	442.152	454.323		402	933.75	706.91	706.91	706.933	848.69	829.465	971.267		401.55	1378.75	896.674	896.684	896.903	1235.68	976.742	1315.99		401	1925	1020.6	1752.31	907.47	902.645	902.516	1875.48		400.2	1798.75	821.99	820.1	923.236	1642.56	842.361	1786.84
401.95	512.5	442.068	442.109	456.639	442.068	456.681		401.95	1001.25	706.717	706.717	706.747	864.524	824.875	982.713		401.5	1368.75	896.137	896.15	896.437	1259.7	972.351	1336.23		400.95	1920	1014.7	1794.27	907.173	901.145	900.967	1914.39		400.15	1830	821.976	819.944	936.402	1618.85	838.799	1777.9
401.9	490	441.979	442.036	459.363	441.979	459.42		401.9	981.25	706.518	706.519	706.56	881.373	820.135	995.032		401.45	1398.75	895.583	895.601	895.975	1283.65	967.987	1356.46		400.9	2051.25	1008.77	1833.72	907.077	899.594	899.349	1951.13		400.1	1850	822.219	820.073	950.469	1592.31	835.395	1767.72
401.85	495	441.893	441.969	462.508	441.892	462.585		401.85	1053.75	706.309	706.31	706.365	899.161	815.273	1008.18		401.4	1392.5	895.004	895.028	895.512	1307.22	963.655	1376.41		400.85	2021.25	1002.85	1870.08	907.236	898.004	897.671	1985.16		400.05	1805	822.763	820.545	965.266	1563.28	832.142	1756.56
401.8	530	441.811	441.914	466.109	441.811	466.212		401.8	1068.75	706.09	706.092	706.165	917.792	810.322	1022.1		401.35	1461.25	894.392	894.424	895.048	1330.11	959.361	1395.77		400.8	2071.25	996.934	1902.74	907.712	896.397	895.946	2015.95		400	1788.75	823.653	821.418	980.57	1532.14	829.034	1744.67
401.75	538.75	441.725	441.863	470.184	441.724	470.323		401.75	1051.25	705.865	705.867	705.964	937.14	805.317	1036.69		401.3	1423.75	893.764	893.808	894.608	1352.01	955.133	1414.27		400.75	2053.75	991.042	1931.15	908.559	894.78	894.171	2043.03		399.95	1745	824.943	822.762	996.102	1499.25	826.06	1732.27
401.7	535	441.639	441.823	474.76	441.638	474.946		401.7	1066.25	705.626	705.629	705.758	957.041	800.281	1051.83		401.25	1442.5	893.116	893.176	894.194	1372.59	950.978	1431.59		400.7	2062.5	985.199	1954.81	909.852	893.184	892.369	2065.96		399.9	1743.75	826.701	824.66	1011.55	1465.03	823.223	1719.55
401.65	480	441.553	441.797	479.851	441.552	480.098		401.65	1066.25	705.378	705.382	705.553	977.31	795.245	1067.35		401.2	1462.5	892.448	892.528	893.818	1391.52	946.903	1447.42		400.65	2055	979.401	1973.27	911.644	891.617	890.531	2084.37		399.85	1770	829.008	827.208	1026.56	1429.85	820.529	1706.69
401.6	528.75	441.463	441.785	485.453	441.461	485.779		401.6	1038.75	705.119	705.124	705.348	997.724	790.232	1083.07		401.15	1436.25	891.766	891.871	893.497	1408.48	942.922	1461.47		400.6	2086.25	973.677	1986.19	914.015	890.119	888.682	2098.01		399.8	1818.75	831.943	830.495	1040.74	1394.08	817.975	1693.8
401.55	516.25	441.364	441.787	491.547	441.361	491.976		401.55	1093.75	704.852	704.859	705.15	1018.04	785.271	1098.77		401.1	1526.25	891.071	891.211	893.248	1423.19	939.043	1473.48		400.55	2075	968.035	1993.3	917.028	888.717	886.825	2106.68		399.75	1713.75	835.575	834.596	1053.67	1358.05	815.543	1680.98
401.5	511.25	441.258	441.809	498.108	441.254	498.669		401.5	1120	704.578	704.589	704.965	1037.99	780.383	1114.2		401.05	1517.5	890.368	890.552	893.091	1435.38	935.275	1483.19		400.5	2117.5	962.49	1994.45	920.746	887.449	884.973	2110.33		399.7	1655	840.009	839.615	1064.97	1322.11	813.243	1668.32
401.45	523.75	441.148	441.864	505.089	441.142	505.818		401.45	1135	704.294	704.309	704.794	1057.29	775.585	1129.09		401	1503.75	889.647	889.889	893.034	1444.8	931.613	1490.39		400.45	2111.25	957.046	1989.59	925.217	886.349	883.128	2108.98		399.65	1642.5	845.322	845.615	1074.24	1286.52	811.049	1655.89
401.4	570	441.039	441.963	512.425	441.029	513.369		401.4	1145	704.001	704.02	704.643	1075.61	770.894	1143.17		400.95	1478.75	888.908	889.224	893.099	1451.26	928.058	1494.92		400.4	2060	951.687	1978.75	930.454	885.437	881.272	2102.73		399.6	1682.5	851.613	852.667	1081.13	1251.55	808.951	1643.78
401.35	586.25	440.921	442.107	520.015	440.906	521.231		401.35	1153.75	703.695	703.722	704.516	1092.67	766.321	1156.15		400.9	1515	888.146	888.557	893.303	1454.63	924.607	1496.66		400.35	2041.25	946.452	1962.13	936.513	884.796	879.444	2091.88		399.55	1552.5	859.011	860.849	1085.41	1217.44	806.962	1632.15
401.3	575	440.798	442.314	527.749	440.777	529.306		401.3	1181.25	703.373	703.41	704.416	1108.15	761.875	1167.73		400.85	1556.25	887.371	887.903	893.682	1454.83	921.272	1495.58		400.3	2017.5	941.343	1940	943.395	884.485	877.646	2076.73		399.5	1635	867.63	870.2	1086.87	1184.39	805.075	1621.14
401.25	538.75	440.678	442.603	535.496	440.647	537.482		401.25	1187.5	703.038	703.088	704.355	1121.76	757.568	1177.65		400.8	1573.75	886.597	887.281	894.279	1451.87	918.065	1491.7		400.25	2141.25	936.361	1912.73	951.076	884.569	875.884	2057.72		399.45	1663.75	877.586	880.727	1085.44	1152.55	803.278	1610.97
401.2	555	440.554	442.987	543.098	440.511	545.617		401.2	1218.75	702.696	702.762	704.352	1133.23	753.415	1185.67		400.75	1632.5	885.824	886.701	895.123	1445.78	914.987	1485.12		400.2	1920	931.521	1880.78	959.517	885.136	874.174	2035.32		399.4	1563.75	888.984	892.391	1081.09	1122.04	801.55	1601.84
401.15	582.5	440.43	443.485	550.384	440.367	553.565		401.15	1250	702.348	702.437	704.418	1142.35	749.423	1191.58		400.7	1523.75	885.055	886.173	896.247	1436.66	912.037	1475.96		400.15	1943.75	926.83	1844.66	968.637	886.28	872.529	2010.05		399.35	1613.75	901.95	905.13	1073.95	1092.97	799.882	1594.04
401.1	520	440.307	444.125	557.179	440.218	561.175		401.1	1260	702.002	702.12	704.576	1148.91	745.604	1195.2		400.65	1515	884.29	885.71	897.686	1424.68	909.215	1464.42		400.1	1931.25	922.28	1804.94	978.312	888.095	870.95	1982.48		399.3	1555	916.612	918.835	1064.21	1065.4	798.274	1587.86
401.05	563.75	440.189	444.931	563.301	440.062	568.296		401.05	1211.25	701.651	701.807	704.834	1152.77	741.952	1196.41		400.6	1502.5	883.536	885.329	899.476	1410.04	906.524	1450.77		400.05	1898.75	917.868	1762.2	988.378	890.685	869.443	1953.14		399.25	1616.25	933.077	933.329	1052.16	1039.38	796.705	1583.56
401	578.75	440.076	445.934	568.573	439.898	574.787		401	1198.75	701.3	701.505	705.215	1153.85	738.475	1195.15		400.55	1472.5	882.796	885.051	901.655	1393.01	903.964	1435.29		400	1857.5	913.596	1717.06	998.646	894.178	868.025	1922.59		399.2	1612.5	951.487	948.418	1038.15	1014.94	795.194	1581.45
400.95	607.5	439.974	447.169	572.837	439.726	580.529		400.95	1127.5	700.952	701.222	705.742	1152.11	735.175	1191.4		400.5	1435	882.085	884.906	904.265	1373.87	901.547	1418.33		399.95	1837.5	909.489	1670.17	1008.91	898.733	866.739	1891.41		399.15	1636.25	971.946	963.821	1022.57	992.082	793.732	1581.73
400.9	640	439.89	448.674	575.957	439.545	585.431		400.9	1217.5	700.604	700.956	706.431	1147.59	732.047	1185.22		400.45	1431.25	881.406	884.918	907.335	1352.93	899.272	1400.24		399.9	1853.75	905.519	1622.08	1018.89	904.464	865.578	1860.05		399.1	1617.5	994.528	979.189	1005.81	970.778	792.297	1584.54
400.85	642.5	439.834	450.494	577.83	439.358	589.443		400.85	1173.75	700.261	700.718	707.309	1140.38	729.093	1176.72		400.4	1438.75	880.75	885.102	910.877	1330.51	897.125	1381.37		399.85	1800	901.688	1573.38	1028.31	911.526	864.577	1829		399.05	1537.5	1019.32	994.156	988.282	951.002	790.894	1589.97
400.8	600	439.809	452.668	578.382	439.156	592.547		400.8	1142.5	699.925	700.515	708.404	1130.61	726.312	1166.08		400.35	1352.5	880.12	885.486	914.905	1306.94	895.106	1362.09		399.8	1776.25	898.009	1524.61	1036.9	920.084	863.779	1798.69		399	1598.75	1046.37	1008.3	970.366	932.7	789.51	1597.99
400.75	617.5	439.842	455.256	577.599	438.951	594.794		400.75	1223.75	699.597	700.356	709.738	1118.5	723.699	1153.51		400.3	1386.25	879.519	886.103	919.425	1282.55	893.211	1342.75		399.75	1720	894.466	1476.26	1044.35	930.278	863.218	1769.52		398.95	1633.75	1075.72	1021.21	952.432	915.833	788.155	1608.51
400.7	636.25	439.95	458.309	575.501	438.744	596.272		400.7	1181.25	699.273	700.244	711.331	1104.26	721.245	1139.28		400.25	1343.75	878.936	886.975	924.418	1257.65	891.428	1323.69		399.7	1707.5	891.04	1428.72	1050.37	942.233	862.926	1741.81		398.9	1622.5	1107.36	1032.45	934.786	900.33	786.821	1621.35
400.65	631.25	440.153	461.875	572.143	438.529	597.114		400.65	1163.75	698.946	700.183	713.201	1088.16	718.939	1123.66		400.2	1313.75	878.373	888.14	929.862	1232.52	889.751	1305.2		399.65	1628.75	887.742	1382.41	1054.75	956.095	862.984	1715.92		398.85	1631.25	1141.24	1041.63	917.702	886.13	785.514	1636.25
400.6	585	440.486	466.013	567.632	438.312	597.507		400.6	1116.25	698.634	700.201	715.385	1070.5	716.792	1107.01		400.15	1290	877.84	889.647	935.728	1207.47	888.185	1287.57		399.6	1662.5	884.566	1337.63	1057.29	971.964	863.464	1692.16		398.8	1602.5	1177.28	1048.38	901.374	873.145	784.214	1652.91
400.55	597.5	440.991	470.778	562.106	438.1	597.676		400.55	1152.5	698.334	700.31	717.899	1051.59	714.793	1089.63		400.1	1326.25	877.336	891.539	941.958	1182.73	886.726	1271.03		399.55	1732.5	881.505	1294.65	1057.85	989.912	864.459	1670.82		398.75	1638.75	1215.32	1052.41	885.954	861.289	782.912	1670.98
400.5	667.5	441.712	476.216	555.721	437.89	597.867		400.5	1152.5	698.045	700.525	720.755	1031.73	712.935	1071.87		400.05	1293.75	876.85	893.846	948.462	1158.52	885.356	1255.76		399.5	1622.5	878.549	1253.67	1056.36	1009.96	866.075	1652.19		398.7	1611.25	1255.19	1053.54	871.562	850.494	781.613	1690.12
400.45	651.25	442.698	482.36	548.642	437.678	598.343		400.45	1036.25	697.775	700.872	723.968	1011.24	711.219	1054.05		400	1211.25	876.389	896.623	955.151	1135.04	884.076	1241.9		399.45	1673.75	875.692	1214.84	1052.83	1032.09	868.442	1636.53		398.65	1698.75	1296.64	1051.68	858.259	840.674	780.31	1709.99
400.4	606.25	444.019	489.243	541.055	437.467	599.383		400.4	1027.5	697.523	701.372	727.539	990.4	709.636	1036.48		399.95	1222.5	875.949	899.915	961.907	1112.42	882.879	1229.54		399.4	1638.75	872.92	1178.26	1047.31	1056.18	871.706	1624.08		398.6	1676.25	1339.35	1046.85	846.064	831.747	778.995	1730.24
400.35	575	445.755	496.88	533.134	437.254	601.261		400.35	1011.25	697.292	702.051	731.461	969.484	708.182	1019.45		399.9	1241.25	875.535	903.768	968.599	1090.82	881.759	1218.71		399.35	1656.25	870.225	1143.99	1039.96	1082.07	876.045	1615.05		398.55	1680	1382.94	1039.17	834.963	823.628	777.656	1750.56
400.3	637.5	447.989	505.261	525.041	437.029	604.233		400.3	997.5	697.075	702.93	735.706	948.735	706.843	1003.19		399.85	1227.5	875.139	908.222	975.072	1070.3	880.705	1209.41		399.3	1625	867.615	1112.06	1030.98	1109.51	881.681	1609.64		398.5	1761.25	1427.01	1028.88	824.925	816.245	776.292	1770.65
400.25	626.25	450.834	514.366	516.931	436.791	608.548		400.25	962.5	696.877	704.046	740.248	928.373	705.616	987.917		399.8	1213.75	874.776	913.328	981.18	1050.96	879.722	1201.61		399.25	1677.5	865.091	1082.47	1020.62	1138.16	888.858	1607.96		398.45	1791.25	1471.07	1016.29	815.901	809.531	774.904	1790.24
400.2	643.75	454.433	524.164	508.953	436.553	614.444		400.2	931.25	696.701	705.433	745.043	908.591	704.495	973.816		399.75	1186.25	874.449	919.124	986.763	1032.84	878.804	1195.23		399.2	1630	862.625	1055.14	1009.13	1167.54	897.818	1610.04		398.4	1866.25	1514.59	1001.77	807.818	803.414	773.485	1809.02
400.15	677.5	458.939	534.588	501.227	436.316	622.121		400.15	966.25	696.536	707.119	750.02	889.536	703.463	961.005		399.7	1223.75	874.152	925.626	991.651	1015.95	877.936	1190.15		399.15	1600	860.216	1030.03	996.805	1197.11	908.86	1615.87		398.35	1840	1557	985.747	800.603	797.835	772.038	1826.72
400.1	696.25	464.515	545.53	493.838	436.072	631.739		400.1	963.75	696.382	709.143	755.103	871.333	702.511	949.572		399.65	1192.5	873.89	932.851	995.693	1000.29	877.111	1186.26		399.1	1646.25	857.866	1007.04	983.929	1226.26	922.314	1625.35		398.3	1857.5	1597.7	968.651	794.179	792.74	770.563	1843.02
400.05	672.5	471.341	556.847	486.847	435.808	643.419		400.05	937.5	696.245	711.552	760.208	854.083	701.636	939.575		399.6	1165	873.68	940.808	998.766	985.847	876.33	1183.42		399.05	1685	855.566	986.077	970.775	1254.29	938.521	1638.31		398.25	1873.75	1636.09	950.907	788.465	788.077	769.064	1857.59
400	633.75	479.645	568.394	480.317	435.538	657.281		400	980	696.126	714.392	765.234	837.857	700.832	931.026		399.55	1185	873.542	949.494	1000.77	972.6	875.597	1181.52		399	1725	853.306	967.021	957.589	1280.45	957.84	1654.5		398.2	1932.5	1671.52	932.898	783.365	783.784	767.528	1870.07
399.95	665	489.657	579.978	474.281	435.261	673.394		399.95	998.75	696.028	717.708	770.07	822.698	700.09	923.906		399.5	1220	873.49	958.874	1001.63	960.504	874.905	1180.42		398.95	1660	851.088	949.756	944.595	1304	980.65	1673.66		398.15	1897.5	1703.41	915.005	778.827	779.84	765.978	1880.09
399.9	730	501.621	591.377	468.747	434.972	691.8		399.9	945	695.949	721.545	774.594	808.623	699.401	918.167		399.45	1198.75	873.535	968.886	1001.29	949.5	874.24	1179.98		398.9	1720	848.894	934.146	931.968	1324.19	1007.31	1695.48		398.1	1873.75	1731.2	897.537	774.778	776.208	764.419	1887.28
399.85	681.25	515.799	602.356	463.722	434.677	712.522		399.85	945	695.899	725.952	778.692	795.637	698.762	913.743		399.4	1138.75	873.713	979.462	999.771	939.539	873.609	1180.1		398.85	1722.5	846.705	920.048	919.838	1340.33	1038.17	1719.65		398.05	2041.25	1754.35	880.735	771.142	772.84	762.841	1891.25
399.8	677.5	532.451	612.658	459.19	434.372	735.555		399.8	940	695.883	730.975	782.249	783.727	698.17	910.555		399.35	1157.5	874.056	990.494	997.094	930.557	873.008	1180.68		398.8	1760	844.536	907.355	908.338	1351.88	1073.56	1745.93		398	1906.25	1772.43	864.81	767.873	769.721	761.262	1891.65
399.75	736.25	551.824	622.017	455.122	434.047	760.867		399.75	976.25	695.915	736.659	785.165	772.869	697.623	908.517		399.3	1203.75	874.596	1001.85	993.329	922.483	872.427	1181.64		398.75	1787.5	842.367	895.928	897.528	1358.38	1113.75	1774.1		397.95	1943.75	1785.06	849.905	764.921	766.825	759.689	1888.17
399.7	727.5	574.147	630.167	451.478	433.693	788.407		399.7	980	696.007	743.038	787.347	763.023	697.121	907.539		399.25	1178.75	875.386	1013.36	988.583	915.254	871.869	1182.89		398.7	1863.75	840.196	885.648	887.456	1359.55	1158.94	1804		397.9	1982.5	1791.99	836.116	762.245	764.134	758.13	1880.55
399.65	768.75	599.628	636.874	448.225	433.306	818.115		399.65	973.75	696.168	750.137	788.725	754.143	696.657	907.534		399.2	1161.25	876.488	1024.86	982.989	908.81	871.338	1184.37		398.65	1802.5	837.999	876.381	878.119	1355.28	1209.19	1835.53		397.85	1873.75	1793.05	823.486	759.801	761.623	756.585	1868.6
399.6	822.5	628.439	641.94	445.336	432.896	849.924		399.6	888.75	696.409	757.963	789.244	746.167	696.226	908.415		399.15	1183.75	877.96	1036.14	976.688	903.079	870.826	1186.02		398.6	1945	835.785	868.029	869.524	1345.67	1264.49	1868.63		397.8	1843.75	1788.18	812.013	757.546	759.265	755.048	1852.2
399.55	872.5	660.663	645.191	442.762	432.449	883.717		399.55	920	696.748	766.517	788.886	739.041	695.826	910.114		399.1	1175	879.867	1046.95	969.825	897.986	870.321	1187.76		398.55	1983.75	833.55	860.489	861.647	1331	1324.63	1903.26		397.75	1842.5	1777.48	801.692	755.468	757.059	753.539	1831.37
399.5	916.25	696.306	646.509	440.464	431.964	919.35		399.5	942.5	697.204	775.776	787.657	732.702	695.454	912.57		399.05	1156.25	882.303	1057.08	962.57	893.48	869.832	1189.55		398.5	2037.5	831.289	853.664	854.448	1311.7	1389.24	1939.33		397.7	1810	1761.1	792.462	753.526	754.977	752.047	1806.17
399.45	907.5	735.266	645.836	438.401	431.437	956.63		399.45	950	697.798	785.696	785.589	727.088	695.108	915.727		399	1188.75	885.357	1066.28	955.074	889.497	869.351	1191.33		398.45	2038.75	828.994	847.46	847.875	1288.33	1457.7	1976.69		397.65	1818.75	1739.35	784.268	751.712	753.018	750.585	1776.81
399.4	963.75	777.307	643.164	436.531	430.856	995.29		399.4	901.25	698.552	796.21	782.741	722.135	694.784	919.537		398.95	1206.25	889.124	1074.31	947.477	885.976	868.873	1193.06		398.4	2053.75	826.669	841.804	841.88	1261.58	1529.22	2015.04		397.6	1851.25	1712.63	777.05	750.022	751.184	749.169	1743.56
399.35	981.25	822.058	638.563	434.823	430.225	1034.99		399.35	907.5	699.494	807.227	779.195	717.783	694.482	923.951		398.9	1147.5	893.713	1080.97	939.913	882.868	868.396	1194.72		398.35	2102.5	824.307	836.615	836.398	1232.15	1602.72	2053.93		397.55	1793.75	1681.39	770.707	748.426	749.449	747.785	1706.77
399.3	1068.75	868.984	632.154	433.249	429.545	1075.3		399.3	948.75	700.647	818.617	775.042	713.969	694.192	928.91		398.85	1230	899.236	1086.06	932.499	880.124	867.922	1196.3		398.3	2163.75	821.921	831.844	831.388	1200.83	1676.93	2092.7		397.5	1733.75	1646.16	765.155	746.915	747.807	746.437	1666.86
399.25	1140	917.374	624.101	431.778	428.81	1115.63		399.25	962.5	702.045	830.234	770.393	710.634	693.913	934.349		398.8	1250	905.808	1089.43	925.334	877.704	867.449	1197.81		398.25	2207.5	819.526	827.447	826.806	1168.36	1750.36	2130.48		397.45	1668.75	1607.53	760.318	745.487	746.258	745.132	1624.31
399.2	1160	966.368	614.627	430.396	428.032	1155.33		399.2	937.5	703.722	841.904	765.366	707.731	693.646	940.193		398.75	1223.75	913.529	1090.98	918.488	875.562	866.974	1199.29		398.2	2181.25	817.115	823.364	822.592	1135.43	1821.34	2166.17		397.4	1656.25	1566.12	756.122	744.143	744.804	743.882	1579.64
399.15	1206.25	1014.93	603.965	429.08	427.207	1193.57		399.15	940	705.72	853.429	760.081	705.21	693.391	946.347		398.7	1241.25	922.505	1090.66	912.031	873.672	866.503	1200.8		398.15	2225	814.686	819.547	818.691	1102.67	1888.06	2198.49		397.35	1598.75	1522.56	752.488	742.878	743.441	742.687	1533.38
399.1	1298.75	1061.9	592.358	427.8	426.324	1229.41		399.1	966.25	708.07	864.584	754.645	703.022	693.141	952.691		398.65	1217.5	932.819	1088.48	906.009	872.007	866.044	1202.44		398.1	2177.5	812.243	815.959	815.06	1070.61	1948.67	2226.05		397.3	1538.75	1477.47	749.358	741.698	742.174	741.56	1486.08
399.05	1255	1106.03	580.074	426.547	425.391	1261.87		399.05	963.75	710.808	875.134	749.162	701.122	692.892	959.093		398.6	1238.75	944.506	1084.46	900.433	870.526	865.583	1204.27		398.05	2252.5	809.79	812.567	811.66	1039.71	2001.37	2247.39		397.25	1437.5	1431.44	746.663	740.597	740.997	740.498	1438.26
399	1266.25	1146.04	567.369	425.316	424.414	1289.9		399	941.25	713.985	884.849	743.736	699.482	692.653	965.418		398.55	1196.25	957.58	1078.72	895.317	869.205	865.121	1206.41		398	2268.75	807.324	809.338	808.45	1010.33	2044.46	2261.11		397.2	1441.25	1385.05	744.343	739.571	739.905	739.501	1390.42
398.95	1420	1180.69	554.502	424.113	423.415	1312.48		398.95	971.25	717.629	893.487	738.441	698.061	692.416	971.507		398.5	1162.5	972.014	1071.4	890.665	868.03	864.668	1208.94		397.95	2241.25	804.889	806.288	805.439	982.752	2076.55	2265.99		397.15	1387.5	1338.82	742.35	738.619	738.897	738.57	1343.02
398.9	1365	1208.81	541.69	422.935	422.396	1328.65		398.9	1006.25	721.78	900.83	733.35	696.835	692.186	977.212		398.45	1208.75	987.715	1062.71	886.47	866.983	864.225	1211.92		397.9	2265	802.488	803.396	802.601	957.162	2096.48	2260.99		397.1	1347.5	1293.21	740.63	737.732	737.961	737.698	1296.47
398.85	1406.25	1229.41	529.123	421.774	421.361	1337.58		398.85	925	726.466	906.677	728.515	695.773	691.959	982.389		398.4	1258.75	1004.51	1052.83	882.702	866.037	863.783	1215.35		397.85	2328.75	800.13	800.65	799.917	933.656	2103.51	2245.41		397.05	1292.5	1248.64	739.154	736.917	737.106	736.894	1251.16
398.8	1313.75	1241.72	516.971	420.639	420.324	1338.69		398.8	1031.25	731.71	910.865	723.975	694.853	691.735	986.908		398.35	1221.25	1022.16	1041.99	879.327	865.169	863.332	1219.19		397.8	2116.25	797.796	798.013	797.349	912.244	2097.3	2218.89		397	1215	1205.46	737.879	736.164	736.318	736.149	1207.4
398.75	1301.25	1245.27	505.363	419.528	419.29	1331.58		398.75	935	737.522	913.269	719.757	694.054	691.515	990.663		398.3	1168.75	1040.37	1030.43	876.327	864.375	862.884	1223.31		397.75	2057.5	795.523	795.507	794.913	892.932	2078.03	2181.55		396.95	1252.5	1163.96	736.773	735.466	735.591	735.455	1165.45
398.7	1328.75	1239.88	494.393	418.436	418.256	1316.2		398.7	961.25	743.905	913.815	715.874	693.356	691.297	993.576		398.25	1258.75	1058.72	1018.4	873.662	863.634	862.428	1227.53		397.7	2055	793.321	793.131	792.606	875.658	2046.31	2133.89		396.9	1133.75	1124.4	735.821	734.832	734.933	734.825	1125.53
398.65	1302.5	1225.75	484.151	417.384	417.249	1292.78		398.65	981.25	750.839	912.478	712.327	692.741	691.077	995.593		398.2	1300	1076.76	1006.09	871.289	862.927	861.956	1231.54		397.65	2105	791.198	790.879	790.42	860.322	2003.13	2076.77		396.85	1137.5	1086.93	734.999	734.254	734.336	734.25	1087.79
398.6	1232.5	1203.34	474.68	416.373	416.272	1261.85		398.6	977.5	758.298	909.296	709.119	692.199	690.86	996.705		398.15	1238.75	1093.99	993.726	869.187	862.256	861.476	1235.02		397.6	1960	789.174	788.766	788.368	846.816	1949.88	2011.42		396.8	1082.5	1051.69	734.282	733.725	733.791	733.723	1052.33
398.55	1246.25	1173.45	466.015	415.419	415.344	1224.2		398.55	956.25	766.228	904.351	706.234	691.716	690.642	996.919		398.1	1266.25	1109.86	981.51	867.33	861.62	860.996	1237.59		397.55	1907.5	787.272	786.803	786.462	835.019	1888.17	1939.31		396.75	1011.25	1018.75	733.656	733.242	733.295	733.241	1019.23
398.5	1202.5	1137.08	458.153	414.52	414.465	1180.82		398.5	1043.75	774.562	897.781	703.665	691.287	690.429	996.273		398.05	1301.25	1123.83	969.597	865.689	861.011	860.514	1238.81		397.5	1842.5	785.468	784.962	784.673	824.757	1819.78	1862.01		396.7	1008.75	988.167	733.121	732.816	732.858	732.815	988.525
398.45	1122.5	1095.38	451.069	413.67	413.63	1132.86		398.45	993.75	783.194	889.75	701.379	690.894	690.211	994.808		398	1275	1135.38	958.12	864.233	860.423	860.028	1238.26		397.45	1731.25	783.776	783.252	783.008	815.891	1746.54	1781.23		396.65	1026.25	959.936	732.674	732.45	732.483	732.45	960.201
398.4	1008.75	1049.62	444.741	412.876	412.846	1081.54		398.4	965	792.006	880.464	699.356	690.529	689.988	992.58		397.95	1268.75	1144.04	947.185	862.936	859.851	859.539	1235.55		397.4	1670	782.208	781.68	781.476	808.285	1670.31	1698.64		396.6	976.25	934.008	732.286	732.123	732.149	732.123	934.203
398.35	921.25	1001.09	439.126	412.134	412.113	1028.12		398.35	988.75	800.863	870.154	697.579	690.193	689.766	989.65		397.9	1241.25	1149.45	936.887	861.788	859.304	859.059	1230.4		397.35	1585	780.773	780.252	780.083	801.806	1592.83	1615.85		396.55	838.75	910.32	731.95	731.831	731.852	731.832	910.463
398.3	947.5	951.038	434.176	411.444	411.428	973.801		398.3	1030	809.601	859.053	696.02	689.876	689.54	986.061		397.85	1202.5	1151.39	927.274	860.763	858.774	858.582	1222.57		397.3	1443.75	779.461	778.955	778.816	796.311	1515.67	1534.27		396.5	840	888.787	731.656	731.571	731.587	731.572	888.891
398.25	915	900.634	429.847	410.811	410.8	919.692		398.25	1040	818.041	847.399	694.654	689.574	689.311	981.847		397.8	1293.75	1149.74	918.391	859.854	858.27	858.12	1212		397.25	1371.25	778.269	777.784	777.669	791.675	1440.2	1455.15		396.45	870	869.305	731.395	731.334	731.347	731.335	869.381
398.2	898.75	850.912	426.091	410.24	410.232	866.78		398.2	987.5	826.005	835.434	693.468	689.292	689.087	977.032		397.75	1232.5	1144.57	910.256	859.05	857.796	857.679	1198.72		397.2	1363.75	777.199	776.738	776.645	787.79	1367.57	1379.53		396.4	895	851.765	731.166	731.122	731.132	731.123	851.82
398.15	841.25	802.744	422.85	409.723	409.718	815.882		398.15	1036.25	833.296	823.367	692.437	689.023	688.864	971.608		397.7	1216.25	1136.08	902.86	858.332	857.344	857.254	1182.92		397.15	1273.75	776.24	775.806	775.731	784.547	1298.68	1308.2		396.35	872.5	836.066	730.983	730.953	730.961	730.953	836.106
398.1	793.75	756.825	420.06	409.249	409.245	767.645		398.1	1017.5	839.724	811.395	691.54	688.765	688.642	965.562		397.65	1153.75	1124.58	896.18	857.683	856.91	856.841	1164.89		397.1	1241.25	775.394	774.988	774.928	781.86	1234.22	1241.77		396.3	851.25	822.075	730.839	730.817	730.823	730.817	822.104
398.05	728.75	713.693	417.668	408.813	408.81	722.554		398.05	975	845.11	799.685	690.757	688.514	688.42	958.86		397.6	1138.75	1110.5	890.196	857.101	856.499	856.446	1145.01		397.05	1158.75	774.645	774.267	774.219	779.638	1174.64	1180.59		396.25	840	809.636	730.699	730.684	730.689	730.684	809.656
398	688.75	673.732	415.638	408.423	408.421	680.95		398	1000	849.304	788.386	690.079	688.276	688.204	951.479		397.55	1160	1094.37	884.866	856.574	856.107	856.067	1123.76		397	1107.5	773.978	773.628	773.59	777.801	1120.17	1124.85		396.2	736.25	798.626	730.569	730.558	730.562	730.559	798.64
397.95	677.5	637.168	413.921	408.075	408.073	643.017		397.95	943.75	852.188	777.625	689.499	688.058	688.003	943.398		397.5	1180	1076.72	880.163	856.108	855.749	855.718	1101.62		396.95	1035	773.391	773.069	773.038	776.292	1070.92	1074.59		396.15	747.5	788.934	730.46	730.452	730.455	730.453	788.944
397.9	621.25	604.106	412.483	407.77	407.769	608.82		397.9	1007.5	853.662	767.479	688.997	687.852	687.81	934.59		397.45	1096.25	1058.11	876.034	855.691	855.416	855.393	1079.11		396.9	1051.25	772.881	772.586	772.562	775.061	1026.84	1029.7		396.1	821.25	780.441	730.373	730.368	730.37	730.368	780.448
397.85	578.75	574.523	411.274	407.496	407.495	578.303		397.85	952.5	853.682	758.019	688.569	687.663	687.632	925.063		397.4	1088.75	1039.07	872.434	855.321	855.111	855.094	1056.68		396.85	980	772.432	772.161	772.142	774.051	987.741	989.972		396.05	787.5	773.024	730.298	730.295	730.297	730.295	773.029
397.8	587.5	548.333	410.272	407.258	407.258	551.348		397.8	840	852.244	749.282	688.205	687.493	687.469	914.837		397.35	1061.25	1020.05	869.306	854.985	854.826	854.813	1034.75		396.8	925	772.044	771.797	771.783	773.232	953.387	955.121		396	737.5	766.573	730.238	730.235	730.237	730.236	766.577
397.75	550	525.367	409.44	407.049	407.049	527.759		397.75	893.75	849.379	741.281	687.889	687.333	687.315	903.955		397.3	1050	1001.49	866.607	854.685	854.565	854.556	1013.7		396.75	930	771.706	771.481	771.47	772.563	923.452	924.799		395.95	750	760.99	730.193	730.191	730.192	730.191	760.993
397.7	603.75	505.411	408.751	406.864	406.864	507.299		397.7	850	845.176	734.021	687.622	687.189	687.176	892.494		397.25	1022.5	983.715	864.293	854.417	854.327	854.321	993.806		396.7	942.5	771.408	771.204	771.195	772.016	897.579	898.625		395.9	790	756.161	730.145	730.144	730.145	730.144	756.163
397.65	502.5	488.223	408.181	406.699	406.699	489.704		397.65	813.75	839.745	727.479	687.389	687.054	687.045	880.545		397.2	1011.25	966.995	862.322	854.183	854.117	854.112	975.295		396.65	892.5	771.137	770.952	770.945	771.557	875.384	876.197		395.85	763.75	751.999	730.095	730.094	730.095	730.094	752
397.6	498.75	473.544	407.711	406.554	406.554	474.701		397.6	866.25	833.243	721.636	687.192	686.934	686.927	868.233		397.15	962.5	951.508	860.648	853.974	853.925	853.922	958.302		396.6	891.25	770.899	770.732	770.727	771.181	856.498	857.131		395.8	736.25	748.438	730.057	730.057	730.057	730.057	748.439
397.55	502.5	461.104	407.319	406.42	406.42	462.003		397.55	806.25	825.838	716.452	687.022	686.825	686.819	855.685		397.1	988.75	937.37	859.234	853.788	853.752	853.75	942.904		396.55	880	770.685	770.534	770.53	770.865	840.539	841.033		395.75	753.75	745.399	730.026	730.026	730.026	730.026	745.4
397.5	513.75	450.644	406.991	406.296	406.296	451.339		397.5	842.5	817.713	711.88	686.87	686.72	686.717	843.04		397.05	981.25	924.638	858.048	853.627	853.6	853.599	929.125		396.5	891.25	770.48	770.344	770.341	770.587	827.139	827.527		395.7	766.25	742.805	729.99	729.99	729.99	729.99	742.805
397.45	466.25	441.917	406.718	406.184	406.184	442.451		397.45	828.75	809.063	707.877	686.737	686.624	686.621	830.443		397	953.75	913.318	857.063	853.491	853.471	853.47	916.938		396.45	867.5	770.303	770.181	770.179	770.357	815.981	816.287		395.65	736.25	740.6	729.953	729.953	729.953	729.953	740.601
397.4	486.25	434.697	406.498	406.089	406.089	435.105		397.4	830	800.076	704.393	686.618	686.533	686.531	818.031		396.95	950	903.364	856.242	853.37	853.356	853.355	906.271		396.4	855	770.149	770.039	770.038	770.167	806.753	806.996		395.6	746.25	738.736	729.919	729.919	729.919	729.919	738.736
397.35	511.25	428.757	406.31	405.999	405.999	429.068		397.35	773.75	790.932	701.377	686.509	686.445	686.444	805.934		396.9	901.25	894.709	855.563	853.265	853.255	853.255	897.033		396.35	875	770.015	769.916	769.915	770.008	799.172	799.367		395.55	770	737.173	729.895	729.895	729.895	729.895	737.173
397.3	451.25	423.905	406.151	405.915	405.915	424.14		397.3	798.75	781.803	698.788	686.416	686.369	686.368	794.275		396.85	878.75	887.256	854.998	853.168	853.161	853.161	889.105		396.3	778.75	769.888	769.799	769.798	769.865	792.975	793.132		395.5	755	735.857	729.869	729.869	729.869	729.869	735.857
397.25	470	419.968	406.014	405.837	405.837	420.145		397.25	783.75	772.829	696.575	686.332	686.297	686.296	783.147		396.8	921.25	880.913	854.54	853.091	853.086	853.085	882.376		396.25	815	769.777	769.697	769.697	769.744	787.948	788.076		395.45	770	734.753	729.843	729.843	729.843	729.843	734.753
397.2	461.25	416.799	405.901	405.768	405.768	416.932		397.2	767.5	764.138	694.694	686.257	686.231	686.231	772.63		396.75	898.75	875.565	854.171	853.028	853.025	853.025	876.717		396.2	783.75	769.684	769.613	769.613	769.646	783.902	784.007		395.4	697.5	733.835	729.822	729.822	729.822	729.822	733.835
397.15	452.5	414.255	405.797	405.698	405.698	414.354		397.15	731.25	755.829	693.105	686.19	686.171	686.17	762.785		396.7	911.25	871.085	853.864	852.967	852.964	852.964	871.989		396.15	857.5	769.6	769.536	769.536	769.56	780.658	780.745		395.35	743.75	733.077	729.808	729.808	729.808	729.808	733.078
397.1	457.5	412.229	405.706	405.632	405.632	412.303		397.1	743.75	747.985	691.771	686.132	686.118	686.118	753.654		396.65	850	867.376	853.617	852.917	852.915	852.915	868.082		396.1	792.5	769.523	769.467	769.466	769.483	778.073	778.146		395.3	758.75	732.447	729.792	729.792	729.792	729.792	732.447
397.05	436.25	410.627	405.627	405.573	405.573	410.681		397.05	760	740.658	690.656	686.08	686.069	686.069	745.255		396.6	870	864.328	853.417	852.873	852.872	852.872	864.876		396.05	787.5	769.464	769.414	769.414	769.425	776.035	776.097		395.25	733.75	731.928	729.779	729.779	729.779	729.779	731.928
397	480	409.359	405.55	405.51	405.51	409.398		397	771.25	733.886	689.729	686.033	686.026	686.026	737.596		396.55	950	861.834	853.246	852.825	852.824	852.824	862.258		396	823.75	769.408	769.363	769.363	769.371	774.427	774.48		395.2	685	731.501	729.767	729.767	729.767	729.767	731.501
396.95	446.25	408.368	405.485	405.456	405.456	408.397		396.95	722.5	727.688	688.963	685.994	685.989	685.989	730.669		396.5	866.25	859.819	853.108	852.784	852.783	852.783	860.145		395.95	812.5	769.363	769.323	769.323	769.328	773.174	773.219		395.15	760	731.155	729.761	729.761	729.761	729.761	731.155
396.9	461.25	407.596	405.427	405.406	405.406	407.617		396.9	721.25	722.069	688.336	685.961	685.957	685.957	724.452		396.45	855	858.207	853.002	852.753	852.753	852.753	858.457		395.9	777.5	769.312	769.276	769.276	769.28	772.187	772.227		395.1	751.25	730.865	729.748	729.748	729.748	729.748	730.865
396.85	477.5	406.986	405.364	405.349	405.349	407.001		396.85	731.25	717.015	687.821	685.931	685.929	685.929	718.91		396.4	911.25	856.925	852.916	852.727	852.726	852.726	857.115		395.85	766.25	769.272	769.24	769.24	769.242	771.428	771.463		395.05	746.25	730.623	729.731	729.731	729.731	729.731	730.623
396.8	402.5	406.511	405.307	405.296	405.296	406.522		396.8	707.5	712.503	687.396	685.9	685.898	685.898	714.003		396.35	871.25	855.902	852.837	852.693	852.693	852.693	856.046		395.8	755	769.237	769.209	769.209	769.211	770.844	770.874		395	735	730.418	729.708	729.708	729.708	729.708	730.418
396.75	433.75	406.138	405.248	405.24	405.24	406.146		396.75	690	708.506	687.048	685.869	685.868	685.868	709.688		396.3	815	855.093	852.766	852.658	852.658	852.658	855.202		395.75	821.25	769.203	769.178	769.178	769.179	770.393	770.419		394.95	742.5	730.247	729.683	729.683	729.683	729.683	730.247
396.7	497.5	405.848	405.195	405.19	405.19	405.854		396.7	698.75	704.998	686.768	685.843	685.843	685.843	705.924		396.25	885	854.468	852.714	852.633	852.633	852.633	854.55		395.7	793.75	769.177	769.154	769.154	769.155	770.052	770.075		394.9	768.75	730.099	729.653	729.653	729.653	729.653	730.099
396.65	432.5	405.618	405.142	405.138	405.138	405.622		396.65	760	701.937	686.542	685.82	685.82	685.82	702.66		396.2	903.75	853.975	852.663	852.602	852.602	852.602	854.036		395.65	762.5	769.153	769.134	769.134	769.134	769.793	769.813		394.85	798.75	729.968	729.616	729.616	729.616	729.616	729.968
396.6	451.25	405.439	405.094	405.091	405.091	405.442		396.6	766.25	699.287	686.36	685.8	685.799	685.799	699.848		396.15	880	853.584	852.608	852.563	852.563	852.563	853.629		395.6	790	769.135	769.118	769.117	769.118	769.599	769.616		394.8	745	729.864	729.587	729.587	729.587	729.587	729.864
396.55	442.5	405.3	405.051	405.049	405.049	405.302		396.55	700	697.006	686.214	685.781	685.781	685.781	697.44		396.1	872.5	853.277	852.558	852.524	852.524	852.524	853.311		395.55	777.5	769.106	769.09	769.09	769.091	769.44	769.455		394.75	722.5	729.771	729.555	729.555	729.555	729.555	729.771
396.5	452.5	405.182	405.004	405.002	405.002	405.183		396.5	692.5	695.056	686.097	685.764	685.764	685.764	695.39		396.05	915	853.038	852.511	852.486	852.486	852.486	853.063		395.5	796.25	769.07	769.057	769.057	769.057	769.309	769.322		394.7	802.5	729.685	729.516	729.516	729.516	729.516	729.685
396.45	428.75	405.085	404.958	404.957	404.957	405.086		396.45	687.5	693.393	685.997	685.742	685.742	685.742	693.649		396	910	852.846	852.463	852.445	852.445	852.445	852.864		395.45	752.5	769.045	769.033	769.033	769.033	769.214	769.226		394.65	698.75	729.608	729.476	729.476	729.476	729.476	729.608
396.4	431.25	405.008	404.918	404.918	404.918	405.008		396.4	711.25	691.984	685.911	685.717	685.717	685.717	692.179		395.95	912.5	852.691	852.414	852.401	852.401	852.401	852.704		395.4	828.75	769.022	769.011	769.011	769.011	769.14	769.151		394.6	771.25	729.541	729.439	729.439	729.439	729.439	729.541
396.35	443.75	404.941	404.878	404.878	404.878	404.942		396.35	683.75	690.802	685.843	685.696	685.696	685.696	690.95		395.9	863.75	852.568	852.369	852.36	852.36	852.36	852.578		395.35	793.75	768.992	768.983	768.983	768.983	769.074	769.084		394.55	775	729.484	729.406	729.406	729.406	729.406	729.484
396.3	421.25	404.89	404.846	404.845	404.845	404.89		396.3	757.5	689.814	685.786	685.675	685.675	685.675	689.925		395.85	843.75	852.465	852.323	852.316	852.316	852.316	852.472		395.3	761.25	768.959	768.951	768.951	768.951	769.015	769.023		394.5	752.5	729.437	729.376	729.376	729.376	729.376	729.437
396.25	451.25	404.844	404.813	404.813	404.813	404.844		396.25	733.75	688.989	685.735	685.651	685.651	685.651	689.072		395.8	901.25	852.382	852.282	852.277	852.277	852.277	852.387		395.25	785	768.922	768.915	768.915	768.915	768.96	768.968		394.45	751.25	729.393	729.346	729.346	729.346	729.346	729.393
396.2	433.75	404.801	404.78	404.78	404.78	404.802		396.2	708.75	688.304	685.689	685.626	685.626	685.626	688.366		395.75	881.25	852.314	852.244	852.24	852.24	852.24	852.318		395.2	796.25	768.889	768.883	768.883	768.883	768.914	768.921		394.4	770	729.358	729.323	729.323	729.323	729.323	729.358
396.15	393.75	404.759	404.744	404.744	404.744	404.759		396.15	766.25	687.738	685.647	685.601	685.601	685.601	687.784		395.7	897.5	852.261	852.213	852.21	852.21	852.21	852.264		395.15	815	768.855	768.849	768.849	768.849	768.871	768.877		394.35	720	729.312	729.285	729.285	729.285	729.285	729.312
396.1	442.5	404.72	404.71	404.71	404.71	404.72		396.1	738.75	687.272	685.609	685.575	685.575	685.575	687.306		395.65	843.75	852.217	852.183	852.181	852.181	852.181	852.219		395.1	796.25	768.833	768.829	768.829	768.829	768.844	768.848		394.3	721.25	729.274	729.253	729.253	729.253	729.253	729.274
396.05	453.75	404.685	404.678	404.678	404.678	404.685		396.05	705	686.887	685.572	685.547	685.547	685.547	686.913		395.6	891.25	852.178	852.155	852.154	852.154	852.154	852.18		395.05	777.5	768.811	768.807	768.807	768.807	768.817	768.821		394.25	763.75	729.232	729.217	729.217	729.217	729.217	729.232
396	453.75	404.646	404.641	404.641	404.641	404.646		396	690	686.576	685.541	685.523	685.523	685.523	686.595		395.55	863.75	852.136	852.12	852.119	852.119	852.119	852.137		395	760	768.773	768.769	768.769	768.769	768.776	768.78		394.2	793.75	729.193	729.181	729.181	729.181	729.181	729.193
395.95	418.75	404.608	404.605	404.605	404.605	404.608		395.95	725	686.326	685.516	685.502	685.502	685.502	686.339		395.5	898.75	852.102	852.092	852.091	852.091	852.091	852.103		394.95	752.5	768.727	768.723	768.723	768.723	768.728	768.731		394.15	731.25	729.156	729.147	729.147	729.147	729.147	729.156
395.9	426.25	404.573	404.571	404.571	404.571	404.573		395.9	705	686.123	685.492	685.483	685.483	685.483	686.133		395.45	856.25	852.075	852.068	852.067	852.067	852.067	852.075		394.9	800	768.677	768.674	768.674	768.674	768.678	768.68		394.1	802.5	729.118	729.111	729.111	729.111	729.111	729.118
395.85	455	404.535	404.534	404.534	404.534	404.535		395.85	710	685.963	685.474	685.467	685.467	685.467	685.971		395.4	897.5	852.053	852.049	852.048	852.048	852.048	852.054		394.85	852.5	768.636	768.633	768.633	768.633	768.635	768.638		394.05	748.75	729.081	729.076	729.076	729.076	729.076	729.081
395.8	448.75	404.495	404.494	404.494	404.494	404.495		395.8	690	685.837	685.46	685.455	685.455	685.455	685.842		395.35	850	852.029	852.025	852.025	852.025	852.025	852.029		394.8	835	768.599	768.597	768.597	768.597	768.598	768.601		394	737.5	729.038	729.034	729.034	729.034	729.034	729.038
395.75	415	404.459	404.459	404.459	404.459	404.459		395.75	691.25	685.74	685.451	685.447	685.447	685.447	685.743		395.3	847.5	852.005	852.003	852.003	852.003	852.003	852.006		394.75	811.25	768.56	768.558	768.558	768.558	768.559	768.56		393.95	786.25	728.998	728.995	728.995	728.995	728.995	728.998
395.7	422.5	404.43	404.43	404.43	404.43	404.43		395.7	710	685.658	685.438	685.435	685.435	685.435	685.661		395.25	862.5	851.981	851.98	851.98	851.98	851.98	851.982		394.7	770	768.513	768.511	768.511	768.511	768.512	768.513		393.9	717.5	728.962	728.96	728.96	728.96	728.96	728.962
395.65	456.25	404.403	404.402	404.402	404.402	404.403		395.65	701.25	685.596	685.429	685.427	685.427	685.427	685.598		395.2	875	851.962	851.961	851.961	851.961	851.961	851.962		394.65	768.75	768.457	768.456	768.456	768.456	768.456	768.458		393.85	760	728.928	728.926	728.926	728.926	728.926	728.928
395.6	426.25	404.376	404.376	404.376	404.376	404.376		395.6	652.5	685.55	685.424	685.422	685.422	685.422	685.551		395.15	881.25	851.942	851.941	851.941	851.941	851.941	851.942		394.6	793.75	768.4	768.398	768.398	768.398	768.399	768.4		393.8	748.75	728.907	728.905	728.905	728.905	728.905	728.907
395.55	396.25	404.357	404.357	404.357	404.357	404.357		395.55	737.5	685.51	685.415	685.414	685.414	685.414	685.511		395.1	873.75	851.927	851.927	851.927	851.927	851.927	851.927		394.55	802.5	768.355	768.354	768.354	768.354	768.354	768.355		393.75	763.75	728.886	728.886	728.886	728.886	728.886	728.886
395.5	410	404.341	404.341	404.341	404.341	404.341		395.5	677.5	685.473	685.402	685.401	685.401	685.401	685.473		395.05	868.75	851.909	851.909	851.909	851.909	851.909	851.909		394.5	801.25	768.321	768.32	768.32	768.32	768.32	768.321		393.7	723.75	728.869	728.868	728.868	728.868	728.868	728.869
395.45	415	404.325	404.325	404.325	404.325	404.325		395.45	657.5	685.436	685.383	685.383	685.383	685.383	685.436		395	856.25	851.892	851.892	851.892	851.892	851.892	851.892		394.45	812.5	768.298	768.297	768.297	768.297	768.298	768.298		393.65	712.5	728.855	728.855	728.855	728.855	728.855	728.855
395.4	401.25	404.308	404.308	404.308	404.308	404.308		395.4	752.5	685.403	685.364	685.363	685.363	685.363	685.403		394.95	861.25	851.88	851.88	851.88	851.88	851.88	851.88		394.4	778.75	768.273	768.273	768.273	768.273	768.273	768.273		393.6	743.75	728.829	728.829	728.829	728.829	728.829	728.829
395.35	420	404.295	404.295	404.295	404.295	404.295		395.35	760	685.371	685.343	685.343	685.343	685.343	685.372		394.9	875	851.869	851.869	851.869	851.869	851.869	851.869		394.35	770	768.243	768.242	768.242	768.242	768.242	768.243		393.55	722.5	728.806	728.806	728.806	728.806	728.806	728.806
395.3	415	404.279	404.279	404.279	404.279	404.279		395.3	757.5	685.337	685.315	685.315	685.315	685.315	685.337		394.85	841.25	851.858	851.858	851.858	851.858	851.858	851.858		394.3	747.5	768.215	768.215	768.215	768.215	768.215	768.215		393.5	757.5	728.785	728.785	728.785	728.785	728.785	728.785
395.25	432.5	404.263	404.263	404.263	404.263	404.263		395.25	722.5	685.307	685.292	685.292	685.292	685.292	685.307		394.8	827.5	851.847	851.847	851.847	851.847	851.847	851.847		394.25	782.5	768.189	768.189	768.189	768.189	768.189	768.189		393.45	800	728.771	728.77	728.77	728.77	728.77	728.771
395.2	430	404.243	404.243	404.243	404.243	404.243		395.2	720	685.276	685.265	685.265	685.265	685.265	685.276		394.75	861.25	851.832	851.832	851.832	851.832	851.832	851.832		394.2	801.25	768.165	768.164	768.164	768.164	768.164	768.165		393.4	742.5	728.75	728.75	728.75	728.75	728.75	728.75
395.15	438.75	404.217	404.217	404.217	404.217	404.217		395.15	735	685.243	685.235	685.235	685.235	685.235	685.243		394.7	885	851.82	851.82	851.82	851.82	851.82	851.82		394.15	777.5	768.143	768.143	768.143	768.143	768.143	768.143		393.35	731.25	728.729	728.729	728.729	728.729	728.729	728.729
395.1	401.25	404.184	404.184	404.184	404.184	404.184		395.1	692.5	685.218	685.212	685.212	685.212	685.212	685.218		394.65	871.25	851.806	851.806	851.806	851.806	851.806	851.806		394.1	790	768.125	768.124	768.124	768.124	768.124	768.125		393.3	725	728.71	728.71	728.71	728.71	728.71	728.71
395.05	445	404.148	404.148	404.148	404.148	404.148		395.05	715	685.196	685.192	685.192	685.192	685.192	685.196		394.6	900	851.792	851.792	851.792	851.792	851.792	851.792		394.05	796.25	768.106	768.106	768.106	768.106	768.106	768.106		393.25	758.75	728.684	728.684	728.684	728.684	728.684	728.684
395	458.75	404.113	404.113	404.113	404.113	404.113		395	695	685.177	685.174	685.174	685.174	685.174	685.177		394.55	830	851.771	851.771	851.771	851.771	851.771	851.771		394	792.5	768.074	768.074	768.074	768.074	768.074	768.074		393.2	718.75	728.665	728.665	728.665	728.665	728.665	728.665
394.95	453.75	404.084	404.084	404.084	404.084	404.084		394.95	671.25	685.153	685.151	685.151	685.151	685.151	685.153		394.5	886.25	851.742	851.742	851.742	851.742	851.742	851.742		393.95	761.25	768.038	768.038	768.038	768.038	768.038	768.038		393.15	736.25	728.651	728.651	728.651	728.651	728.651	728.651
394.9	447.5	404.055	404.055	404.055	404.055	404.055		394.9	713.75	685.129	685.128	685.128	685.128	685.128	685.129		394.45	865	851.71	851.71	851.71	851.71	851.71	851.71		393.9	770	768.005	768.005	768.005	768.005	768.005	768.005		393.1	760	728.635	728.635	728.635	728.635	728.635	728.635
394.85	406.25	404.033	404.033	404.033	404.033	404.033		394.85	737.5	685.108	685.107	685.107	685.107	685.107	685.108		394.4	900	851.677	851.677	851.677	851.677	851.677	851.677		393.85	827.5	767.977	767.977	767.977	767.977	767.977	767.977		393.05	717.5	728.621	728.621	728.621	728.621	728.621	728.621
394.8	382.5	404.008	404.008	404.008	404.008	404.008		394.8	787.5	685.087	685.086	685.086	685.086	685.086	685.087		394.35	881.25	851.644	851.644	851.644	851.644	851.644	851.644		393.8	802.5	767.945	767.945	767.945	767.945	767.945	767.945		393	760	728.609	728.609	728.609	728.609	728.609	728.609
394.75	430	403.99	403.99	403.99	403.99	403.99		394.75	717.5	685.071	685.07	685.07	685.07	685.07	685.071		394.3	891.25	851.608	851.608	851.608	851.608	851.608	851.608		393.75	787.5	767.911	767.91	767.91	767.91	767.91	767.911		392.95	760	728.599	728.599	728.599	728.599	728.599	728.599
394.7	383.75	403.971	403.971	403.971	403.971	403.971		394.7	705	685.054	685.054	685.054	685.054	685.054	685.054		394.25	887.5	851.565	851.565	851.565	851.565	851.565	851.565		393.7	743.75	767.875	767.875	767.875	767.875	767.875	767.875		392.9	713.75	728.58	728.58	728.58	728.58	728.58	728.58
394.65	428.75	403.95	403.95	403.95	403.95	403.95		394.65	690	685.034	685.034	685.034	685.034	685.034	685.034		394.2	872.5	851.524	851.524	851.524	851.524	851.524	851.524		393.65	816.25	767.846	767.845	767.845	767.845	767.845	767.846		392.85	713.75	728.558	728.558	728.558	728.558	728.558	728.558
394.6	383.75	403.931	403.931	403.931	403.931	403.931		394.6	657.5	685.018	685.018	685.018	685.018	685.018	685.018		394.15	921.25	851.478	851.478	851.478	851.478	851.478	851.478		393.6	810	767.823	767.823	767.823	767.823	767.823	767.823		392.8	746.25	728.54	728.54	728.54	728.54	728.54	728.54
394.55	471.25	403.911	403.911	403.911	403.911	403.911		394.55	693.75	685.005	685.005	685.005	685.005	685.005	685.005		394.1	890	851.433	851.433	851.433	851.433	851.433	851.433		393.55	800	767.804	767.804	767.804	767.804	767.804	767.804		392.75	777.5	728.524	728.524	728.524	728.524	728.524	728.524
394.5	465	403.887	403.887	403.887	403.887	403.887		394.5	718.75	685.001	685.001	685.001	685.001	685.001	685.001		394.05	858.75	851.383	851.383	851.383	851.383	851.383	851.383		393.5	721.25	767.794	767.794	767.794	767.794	767.794	767.794		392.7	752.5	728.513	728.513	728.513	728.513	728.513	728.513
394.45	432.5	403.864	403.864	403.864	403.864	403.864		394.45	672.5	685	685	685	685	685	685		394	907.5	851.336	851.336	851.336	851.336	851.336	851.336		393.45	732.5	767.791	767.791	767.791	767.791	767.791	767.791		392.65	741.25	728.507	728.507	728.507	728.507	728.507	728.507
394.4	416.25	403.835	403.835	403.835	403.835	403.835		394.4	687.5	685.232	685.231	685.231	685.231	685.231	685.232		393.95	898.75	851.289	851.289	851.289	851.289	851.289	851.289		393.4	805	767.779	767.779	767.779	767.779	767.779	767.779		392.6	698.75	728.5	728.5	728.5	728.5	728.5	728.5
394.35	415	403.802	403.802	403.802	403.802	403.802		394.35	677.5	685.463	685.463	685.463	685.463	685.463	685.463		393.9	907.5	851.241	851.241	851.241	851.241	851.241	851.241		393.35	753.75	767.771	767.771	767.771	767.771	767.771	767.771		392.55	728.75	728.493	728.493	728.493	728.493	728.493	728.493
394.3	416.25	403.766	403.766	403.766	403.766	403.766		394.3	670	685.694	685.694	685.694	685.694	685.694	685.694		393.85	876.25	851.199	851.199	851.199	851.199	851.199	851.199		393.3	741.25	767.765	767.765	767.765	767.765	767.765	767.765		392.5	720	728.48	728.48	728.48	728.48	728.48	728.48
394.25	440	403.737	403.737	403.737	403.737	403.737		394.25	697.5	685.926	685.926	685.926	685.926	685.926	685.926		393.8	883.75	851.163	851.163	851.163	851.163	851.163	851.163		393.25	800	767.762	767.762	767.762	767.762	767.762	767.762		392.45	728.75	728.475	728.475	728.475	728.475	728.475	728.475
394.2	450	403.712	403.712	403.712	403.712	403.712		394.2	722.5	686.157	686.157	686.157	686.157	686.157	686.157		393.75	883.75	851.13	851.13	851.13	851.13	851.13	851.13		393.2	793.75	767.747	767.747	767.747	767.747	767.747	767.747		392.4	710	728.472	728.472	728.472	728.472	728.472	728.472
394.15	415	403.686	403.686	403.686	403.686	403.686		394.15	682.5	686.389	686.389	686.389	686.389	686.389	686.389		393.7	870	851.099	851.099	851.099	851.099	851.099	851.099		393.15	796.25	767.72	767.72	767.72	767.72	767.72	767.72		392.35	782.5	728.744	728.744	728.744	728.744	728.744	728.744
394.1	412.5	403.658	403.658	403.658	403.658	403.658		394.1	706.25	686.62	686.62	686.62	686.62	686.62	686.62		393.65	848.75	851.074	851.074	851.074	851.074	851.074	851.074		393.1	781.25	767.696	767.696	767.696	767.696	767.696	767.696		392.3	727.5	729.015	729.015	729.015	729.015	729.015	729.015
394.05	432.5	403.629	403.629	403.629	403.629	403.629		394.05	721.25	686.852	686.852	686.852	686.852	686.852	686.852		393.6	828.75	851.057	851.057	851.057	851.057	851.057	851.057		393.05	791.25	767.669	767.669	767.669	767.669	767.669	767.669		392.25	740	729.286	729.286	729.286	729.286	729.286	729.286
394	437.5	403.603	403.603	403.603	403.603	403.603		394	723.75	687.083	687.083	687.083	687.083	687.083	687.083		393.55	901.25	851.037	851.037	851.037	851.037	851.037	851.037		393	806.25	767.638	767.638	767.638	767.638	767.638	767.638		392.2	720	729.557	729.557	729.557	729.557	729.557	729.557
393.95	438.75	403.577	403.577	403.577	403.577	403.577		393.95	738.75	687.315	687.315	687.315	687.315	687.315	687.315		393.5	847.5	851.015	851.015	851.015	851.015	851.015	851.015		392.95	780	767.617	767.617	767.617	767.617	767.617	767.617		392.15	788.75	729.829	729.829	729.829	729.829	729.829	729.829
393.9	415	403.556	403.556	403.556	403.556	403.556		393.9	730	687.546	687.546	687.546	687.546	687.546	687.546		393.45	843.75	850.994	850.994	850.994	850.994	850.994	850.994		392.9	780	767.598	767.598	767.598	767.598	767.598	767.598		392.1	745	730.1	730.1	730.1	730.1	730.1	730.1
393.85	393.75	403.54	403.54	403.54	403.54	403.54		393.85	748.75	687.778	687.778	687.778	687.778	687.778	687.778		393.4	905	850.975	850.975	850.975	850.975	850.975	850.975		392.85	760	767.584	767.584	767.584	767.584	767.584	767.584		392.05	756.25	730.371	730.371	730.371	730.371	730.371	730.371
393.8	446.25	403.527	403.527	403.527	403.527	403.527		393.8	713.75	688.009	688.009	688.009	688.009	688.009	688.009		393.35	898.75	850.947	850.947	850.947	850.947	850.947	850.947		392.8	740	767.566	767.566	767.566	767.566	767.566	767.566		392	755	730.643	730.643	730.643	730.643	730.643	730.643
393.75	403.75	403.513	403.513	403.513	403.513	403.513		393.75	726.25	688.241	688.241	688.241	688.241	688.241	688.241		393.3	873.75	850.916	850.916	850.916	850.916	850.916	850.916		392.75	780	767.545	767.545	767.545	767.545	767.545	767.545		391.95	757.5	730.914	730.914	730.914	730.914	730.914	730.914
393.7	378.75	403.501	403.501	403.501	403.501	403.501		393.7	741.25	688.472	688.472	688.472	688.472	688.472	688.472		393.25	851.25	850.894	850.894	850.894	850.894	850.894	850.894		392.7	771.25	767.526	767.526	767.526	767.526	767.526	767.526		391.9	731.25	731.185	731.185	731.185	731.185	731.185	731.185
393.65	392.5	403.489	403.489	403.489	403.489	403.489		393.65	663.75	688.704	688.704	688.704	688.704	688.704	688.704		393.2	921.25	850.875	850.875	850.875	850.875	850.875	850.875		392.65	805	767.505	767.505	767.505	767.505	767.505	767.505		391.85	811.25	731.457	731.457	731.457	731.457	731.457	731.457
393.6	430	403.471	403.471	403.471	403.471	403.471		393.6	703.75	688.935	688.935	688.935	688.935	688.935	688.935		393.15	851.25	850.846	850.846	850.846	850.846	850.846	850.846		392.6	808.75	767.481	767.481	767.481	767.481	767.481	767.481		391.8	740	731.728	731.728	731.728	731.728	731.728	731.728
393.55	427.5	403.45	403.45	403.45	403.45	403.45		393.55	717.5	689.167	689.167	689.167	689.167	689.167	689.167		393.1	833.75	850.817	850.817	850.817	850.817	850.817	850.817		392.55	792.5	767.45	767.45	767.45	767.45	767.45	767.45		391.75	783.75	731.999	731.999	731.999	731.999	731.999	731.999
393.5	442.5	403.438	403.438	403.438	403.438	403.438		393.5	685	689.398	689.398	689.398	689.398	689.398	689.398		393.05	825	850.793	850.793	850.793	850.793	850.793	850.793		392.5	787.5	767.41	767.41	767.41	767.41	767.41	767.41		391.7	770	732.271	732.271	732.271	732.271	732.271	732.271
393.45	453.75	403.427	403.427	403.427	403.427	403.427		393.45	715	689.63	689.63	689.63	689.63	689.63	689.63		393	912.5	850.769	850.769	850.769	850.769	850.769	850.769		392.45	803.75	767.366	767.366	767.366	767.366	767.366	767.366		391.65	750	732.542	732.542	732.542	732.542	732.542	732.542
393.4	423.75	403.407	403.407	403.407	403.407	403.407		393.4	733.75	689.861	689.861	689.861	689.861	689.861	689.861		392.95	912.5	850.743	850.743	850.743	850.743	850.743	850.743		392.4	796.25	767.32	767.32	767.32	767.32	767.32	767.32		391.6	701.25	732.813	732.813	732.813	732.813	732.813	732.813
393.35	370	403.385	403.385	403.385	403.385	403.385		393.35	720	690.093	690.093	690.093	690.093	690.093	690.093		392.9	856.25	850.725	850.725	850.725	850.725	850.725	850.725		392.35	795	767.279	767.279	767.279	767.279	767.279	767.279		391.55	757.5	733.085	733.085	733.085	733.085	733.085	733.085
393.3	402.5	403.361	403.361	403.361	403.361	403.361		393.3	726.25	690.324	690.324	690.324	690.324	690.324	690.324		392.85	877.5	850.704	850.704	850.704	850.704	850.704	850.704		392.3	800	767.241	767.241	767.241	767.241	767.241	767.241		391.5	763.75	733.356	733.356	733.356	733.356	733.356	733.356
393.25	443.75	403.336	403.336	403.336	403.336	403.336		393.25	747.5	690.556	690.556	690.556	690.556	690.556	690.556		392.8	857.5	850.678	850.678	850.678	850.678	850.678	850.678		392.25	783.75	767.209	767.209	767.209	767.209	767.209	767.209		391.45	765	733.627	733.627	733.627	733.627	733.627	733.627
393.2	412.5	403.317	403.317	403.317	403.317	403.317		393.2	687.5	690.787	690.787	690.787	690.787	690.787	690.787		392.75	872.5	850.648	850.648	850.648	850.648	850.648	850.648		392.2	777.5	767.173	767.173	767.173	767.173	767.173	767.173		391.4	735	733.899	733.899	733.899	733.899	733.899	733.899
393.15	442.5	403.304	403.304	403.304	403.304	403.304		393.15	733.75	691.019	691.019	691.019	691.019	691.019	691.019		392.7	862.5	850.625	850.625	850.625	850.625	850.625	850.625		392.15	787.5	767.138	767.138	767.138	767.138	767.138	767.138		391.35	713.75	734.17	734.17	734.17	734.17	734.17	734.17
393.1	435	403.296	403.296	403.296	403.296	403.296		393.1	737.5	691.25	691.25	691.25	691.25	691.25	691.25		392.65	876.25	850.612	850.612	850.612	850.612	850.612	850.612		392.1	763.75	767.11	767.11	767.11	767.11	767.11	767.11		391.3	742.5	734.441	734.441	734.441	734.441	734.441	734.441
393.05	400	403.284	403.284	403.284	403.284	403.284		393.05	725	691.481	691.481	691.481	691.481	691.481	691.481		392.6	857.5	850.598	850.598	850.598	850.598	850.598	850.598		392.05	802.5	767.092	767.092	767.092	767.092	767.092	767.092		391.25	785	734.713	734.713	734.713	734.713	734.713	734.713
393	397.5	403.27	403.27	403.27	403.27	403.27		393	746.25	691.713	691.713	691.713	691.713	691.713	691.713		392.55	857.5	850.583	850.583	850.583	850.583	850.583	850.583		392	800	767.083	767.083	767.083	767.083	767.083	767.083		391.2	735	734.984	734.984	734.984	734.984	734.984	734.984
392.95	395	403.258	403.258	403.258	403.258	403.258		392.95	685	691.944	691.944	691.944	691.944	691.944	691.944		392.5	833.75	850.574	850.574	850.574	850.574	850.574	850.574		391.95	756.25	767.224	767.224	767.224	767.224	767.224	767.224		391.15	755	735.255	735.255	735.255	735.255	735.255	735.255
392.9	393.75	403.246	403.246	403.246	403.246	403.246		392.9	761.25	692.176	692.176	692.176	692.176	692.176	692.176		392.45	868.75	850.561	850.561	850.561	850.561	850.561	850.561		391.9	742.5	767.365	767.365	767.365	767.365	767.365	767.365		391.1	763.75	735.526	735.526	735.526	735.526	735.526	735.526
392.85	421.25	403.239	403.239	403.239	403.239	403.239		392.85	663.75	692.407	692.407	692.407	692.407	692.407	692.407		392.4	880	850.551	850.551	850.551	850.551	850.551	850.551		391.85	737.5	767.505	767.505	767.505	767.505	767.505	767.505		391.05	765	735.798	735.798	735.798	735.798	735.798	735.798
392.8	427.5	403.237	403.237	403.237	403.237	403.237		392.8	745	692.639	692.639	692.639	692.639	692.639	692.639		392.35	813.75	850.544	850.544	850.544	850.544	850.544	850.544		391.8	736.25	767.646	767.646	767.646	767.646	767.646	767.646		391	795	736.069	736.069	736.069	736.069	736.069	736.069
392.75	407.5	403.235	403.235	403.235	403.235	403.235		392.75	755	692.87	692.87	692.87	692.87	692.87	692.87		392.3	910	850.535	850.535	850.535	850.535	850.535	850.535		391.75	781.25	767.787	767.787	767.787	767.787	767.787	767.787		390.95	746.25	736.34	736.34	736.34	736.34	736.34	736.34
392.7	410	403.23	403.23	403.23	403.23	403.23		392.7	690	693.102	693.102	693.102	693.102	693.102	693.102		392.25	826.25	850.526	850.526	850.526	850.526	850.526	850.526		391.7	838.75	767.927	767.927	767.927	767.927	767.927	767.927		390.9	726.25	736.612	736.612	736.612	736.612	736.612	736.612
392.65	393.75	403.223	403.223	403.223	403.223	403.223		392.65	681.25	693.333	693.333	693.333	693.333	693.333	693.333		392.2	862.5	850.512	850.512	850.512	850.512	850.512	850.512		391.65	780	768.068	768.068	768.068	768.068	768.068	768.068		390.85	747.5	736.883	736.883	736.883	736.883	736.883	736.883
392.6	392.5	403.212	403.212	403.212	403.212	403.212		392.6	666.25	693.565	693.565	693.565	693.565	693.565	693.565		392.15	875	850.492	850.492	850.492	850.492	850.492	850.492		391.6	797.5	768.209	768.209	768.209	768.209	768.209	768.209		390.8	743.75	737.154	737.154	737.154	737.154	737.154	737.154
392.55	431.25	403.203	403.203	403.203	403.203	403.203		392.55	690	693.796	693.796	693.796	693.796	693.796	693.796		392.1	848.75	850.478	850.478	850.478	850.478	850.478	850.478		391.55	765	768.35	768.35	768.35	768.35	768.35	768.35		390.75	725	737.426	737.426	737.426	737.426	737.426	737.426
392.5	403.75	403.199	403.199	403.199	403.199	403.199		392.5	702.5	694.028	694.028	694.028	694.028	694.028	694.028		392.05	877.5	850.458	850.458	850.458	850.458	850.458	850.458		391.5	798.75	768.49	768.49	768.49	768.49	768.49	768.49		390.7	747.5	737.697	737.697	737.697	737.697	737.697	737.697
392.45	430	403.194	403.194	403.194	403.194	403.194		392.45	697.5	694.259	694.259	694.259	694.259	694.259	694.259		392	910	850.447	850.447	850.447	850.447	850.447	850.447		391.45	800	768.631	768.631	768.631	768.631	768.631	768.631		390.65	775	737.968	737.968	737.968	737.968	737.968	737.968
392.4	401.25	405.139	405.139	405.139	405.139	405.139		392.4	712.5	694.491	694.491	694.491	694.491	694.491	694.491		391.95	841.25	850.441	850.441	850.441	850.441	850.441	850.441		391.4	738.75	768.772	768.772	768.772	768.772	768.772	768.772		390.6	726.25	738.24	738.24	738.24	738.24	738.24	738.24
392.35	395	407.083	407.083	407.083	407.083	407.083		392.35	753.75	694.722	694.722	694.722	694.722	694.722	694.722		391.9	853.75	850.436	850.436	850.436	850.436	850.436	850.436		391.35	820	768.912	768.912	768.912	768.912	768.912	768.912		390.55	717.5	738.511	738.511	738.511	738.511	738.511	738.511
392.3	405	409.028	409.028	409.028	409.028	409.028		392.3	711.25	694.954	694.954	694.954	694.954	694.954	694.954		391.85	836.25	850.432	850.432	850.432	850.432	850.432	850.432		391.3	781.25	769.053	769.053	769.053	769.053	769.053	769.053		390.5	823.75	738.782	738.782	738.782	738.782	738.782	738.782
392.25	376.25	411.548	411.548	411.548	411.548	411.548		392.25	670	695.185	695.185	695.185	695.185	695.185	695.185		391.8	798.75	850.422	850.422	850.422	850.422	850.422	850.422		391.25	787.5	769.194	769.194	769.194	769.194	769.194	769.194		390.45	691.25	739.054	739.054	739.054	739.054	739.054	739.054
392.2	412.5	414.068	414.068	414.068	414.068	414.068		392.2	698.75	695.417	695.417	695.417	695.417	695.417	695.417		391.75	851.25	850.417	850.417	850.417	850.417	850.417	850.417		391.2	811.25	769.334	769.334	769.334	769.334	769.334	769.334		390.4	727.5	739.325	739.325	739.325	739.325	739.325	739.325
392.15	416.25	416.588	416.588	416.588	416.588	416.588		392.15	680	695.648	695.648	695.648	695.648	695.648	695.648		391.7	862.5	854.613	854.613	854.613	854.613	854.613	854.613		391.15	803.75	769.475	769.475	769.475	769.475	769.475	769.475		390.35	738.75	739.596	739.596	739.596	739.596	739.596	739.596
392.1	441.25	419.109	419.109	419.109	419.109	419.109		392.1	721.25	695.88	695.88	695.88	695.88	695.88	695.88		391.65	903.75	858.81	858.81	858.81	858.81	858.81	858.81		391.1	755	769.616	769.616	769.616	769.616	769.616	769.616		390.3	765	739.868	739.868	739.868	739.868	739.868	739.868
392.05	440	421.629	421.629	421.629	421.629	421.629		392.05	680	696.111	696.111	696.111	696.111	696.111	696.111		391.6	833.75	863.006	863.006	863.006	863.006	863.006	863.006		391.05	760	769.756	769.756	769.756	769.756	769.756	769.756		390.25	737.5	740.139	740.139	740.139	740.139	740.139	740.139
392	443.75	424.149	424.149	424.149	424.149	424.149		392	731.25	696.343	696.343	696.343	696.343	696.343	696.343		391.55	872.5	867.202	867.202	867.202	867.202	867.202	867.202		391	770	769.897	769.897	769.897	769.897	769.897	769.897		390.2	768.75	742.532	742.532	742.532	742.532	742.532	742.532
391.95	486.25	426.669	426.669	426.669	426.669	426.669		391.95	741.25	696.574	696.574	696.574	696.574	696.574	696.574		391.5	907.5	871.399	871.399	871.399	871.399	871.399	871.399		390.95	785	770.038	770.038	770.038	770.038	770.038	770.038		390.15	747.5	744.926	744.926	744.926	744.926	744.926	744.926
391.9	441.25	429.189	429.189	429.189	429.189	429.189		391.9	690	696.806	696.806	696.806	696.806	696.806	696.806		391.45	898.75	875.595	875.595	875.595	875.595	875.595	875.595		390.9	738.75	770.179	770.179	770.179	770.179	770.179	770.179		390.1	750	747.319	747.319	747.319	747.319	747.319	747.319
391.85	413.75	431.71	431.71	431.71	431.71	431.71		391.85	680	697.037	697.037	697.037	697.037	697.037	697.037		391.4	888.75	879.792	879.792	879.792	879.792	879.792	879.792		390.85	782.5	773.952	773.952	773.952	773.952	773.952	773.952		390.05	735	749.713	749.713	749.713	749.713	749.713	749.713
391.8	427.5	434.23	434.23	434.23	434.23	434.23		391.8	685	697.269	697.269	697.269	697.269	697.269	697.269		391.35	877.5	885.146	885.146	885.146	885.146	885.146	885.146		390.8	800	777.726	777.726	777.726	777.726	777.726	777.726		390	757.5	752.106	752.106	752.106	752.106	752.106	752.106
391.75	415	436.75	436.75	436.75	436.75	436.75		391.75	691.25	697.5	697.5	697.5	697.5	697.5	697.5		391.3	880	890.5	890.5	890.5	890.5	890.5	890.5		390.75	801.25	781.5	781.5	781.5	781.5	781.5	781.5		389.95	782.5	754.5	754.5	754.5	754.5	754.5	754.5
																											--	--	--	--	--	--	--
																										--	--	--	--	--	--	--	--
																										--	--	--	--	--	--	--	--
																										--	--	--	--	--	--	--	--
																										--	--	--	--	--	--	--	--
																										--	--	--	--	--	--	--	--
																										--	--	--	--	--	--	--	--
																										--	--	--	--	--	--	--	--
																										--	--	--	--	--	--	--	--
																										--	--	--	--	--	--	--	--
																										--	--	--	--	--	--	--	--
																										--

## Sheet: Fig. 2d
NOC-973								Cu-NOC-673										Cu-NOC-773									Cu-NOC-973								Cu-NOC-1173
B.E. (eV)								B.E. (eV)										B.E. (eV)									B.E. (eV)								B.E. (eV)
543.75	425	427.75	427.75	427.75	427.75	427.75		543.75	736.25	742.5	742.5	742.5	742.5	742.5	742.5	-6.25		543.3	830	836.5	836.5	836.5	836.5	836.5	836.5		543.2	823.75	817	817	817	817	817		541.95	798.75	851.75	851.75	851.75	851.75	851.75	851.75
543.7	426.25	423.125	423.125	423.125	423.125	423.125		543.7	740	741.667	741.667	741.667	741.667	741.667	741.667	-1.66667		543.25	867.5	836.418	836.418	836.418	836.418	836.418	836.418		543.15	818.75	816.827	816.827	816.827	816.827	816.827		541.9	890	846.458	846.458	846.458	846.458	846.458	846.458
543.65	435	418.214	418.214	418.214	418.214	418.214		543.65	740	738.393	738.393	738.393	738.393	738.393	738.393	1.60714		543.2	805	835.777	835.777	835.777	835.777	835.777	835.777		543.1	803.75	815.476	815.476	815.476	815.476	815.476		541.85	848.75	843.036	843.036	843.036	843.036	843.036	843.036
543.6	413.75	418.154	418.154	418.154	418.154	418.154		543.6	740	736.563	736.563	736.563	736.563	736.563	736.563	3.4375		543.15	852.5	835.012	835.012	835.012	835.012	835.012	835.012		543.05	803.75	815.086	815.086	815.086	815.086	815.086		541.8	852.5	842.89	842.89	842.89	842.89	842.89	842.89
543.55	438.75	417.519	417.519	417.519	417.519	417.519		543.55	756.25	733.611	733.611	733.611	733.611	733.611	733.611	22.6389		543.1	827.5	833.779	833.779	833.779	833.779	833.779	833.779		543	835	814.142	814.142	814.142	814.142	814.142		541.75	868.75	842.327	842.327	842.327	842.327	842.327	842.327
543.5	400	415.417	415.417	415.417	415.417	415.417		543.5	737.5	733.479	733.479	733.479	733.479	733.479	733.479	4.02072		543.05	862.5	832.411	832.411	832.411	832.411	832.411	832.411		542.95	833.75	812.039	812.039	812.039	812.039	812.039		541.7	820	840.362	840.362	840.362	840.362	840.362	840.362
543.45	388.75	415.366	415.366	415.366	415.366	415.366		543.45	718.75	729.583	729.583	729.583	729.583	729.583	729.583	-10.8333		543	842.5	830.641	830.641	830.641	830.641	830.641	830.641		542.9	790	809.242	809.242	809.242	809.242	809.242		541.65	822.5	836.224	836.224	836.224	836.224	836.224	836.224
543.4	420	415.256	415.256	415.256	415.256	415.256		543.4	723.75	728.194	728.194	728.194	728.194	728.194	728.194	-4.44444		542.95	865	829.017	829.017	829.017	829.017	829.017	829.017		542.85	821.25	806.942	806.942	806.942	806.942	806.942		541.6	847.5	833.206	833.206	833.206	833.206	833.206	833.206
543.35	421.25	414.989	414.989	414.989	414.989	414.989		543.35	710	724.028	724.028	724.028	724.028	724.028	724.028	-14.0278		542.9	842.5	827.253	827.253	827.253	827.253	827.253	827.253		542.8	833.75	804.504	804.504	804.504	804.504	804.504		541.55	867.5	830.69	830.69	830.69	830.69	830.69	830.69
543.3	395	414.718	414.718	414.718	414.718	414.718		543.3	741.25	718.611	718.611	718.611	718.611	718.611	718.611	22.6389		542.85	847.5	825.44	825.44	825.44	825.44	825.44	825.44		542.75	821.25	801.177	801.177	801.177	801.177	801.177		541.5	830	828.611	828.611	828.611	828.611	828.611	828.611
543.25	437.5	414.448	414.448	414.448	414.448	414.448		543.25	698.75	715.139	715.139	715.139	715.139	715.139	715.139	-16.3889		542.8	841.25	823.125	823.125	823.125	823.125	823.125	823.125		542.7	781.25	797.779	797.779	797.779	797.779	797.779		541.45	830	828.608	828.608	828.608	828.608	828.608	828.608
543.2	467.5	414.032	414.032	414.032	414.032	414.032		543.2	727.5	715.126	715.126	715.126	715.126	715.126	715.126	12.3739		542.75	801.25	821.648	821.648	821.648	821.648	821.648	821.648		542.65	786.25	794.97	794.97	794.97	794.97	794.97		541.4	812.5	828.589	828.589	828.589	828.589	828.589	828.589
543.15	411.25	413.321	413.321	413.321	413.321	413.321		543.15	702.5	715.039	715.039	715.039	715.039	715.039	715.039	-12.5388		542.7	841.25	820.38	820.38	820.38	820.38	820.38	820.38		542.6	805	792.998	792.998	792.998	792.998	792.998		541.35	822.5	828.52	828.52	828.52	828.52	828.52	828.52
543.1	435	412.422	412.422	412.422	412.422	412.422		543.1	707.5	715.005	715.005	715.005	715.005	715.005	715.005	-7.50484		542.65	850	819.494	819.494	819.494	819.494	819.494	819.494		542.55	810	791.389	791.389	791.389	791.389	791.389		541.3	805	828.449	828.449	828.449	828.449	828.449	828.449
543.05	428.75	411.519	411.519	411.519	411.519	411.519		543.05	706.25	714.893	714.893	714.893	714.893	714.893	714.893	-8.64301		542.6	781.25	818.664	818.664	818.664	818.664	818.664	818.664		542.5	792.5	791.387	791.387	791.387	791.387	791.387		541.25	835	828.39	828.39	828.39	828.39	828.39	828.39
543	448.75	410.615	410.615	410.615	410.615	410.615		543	750	714.787	714.787	714.787	714.787	714.787	714.787	35.2129		542.55	815	817.813	817.813	817.813	817.813	817.813	817.813		542.45	747.5	791.381	791.381	791.381	791.381	791.381		541.2	868.75	828.308	828.308	828.308	828.308	828.308	828.308
542.95	455	409.731	409.731	409.731	409.731	409.731		542.95	700	714.664	714.664	714.664	714.664	714.664	714.664	-14.6637		542.5	826.25	817.561	817.561	817.561	817.561	817.561	817.561		542.4	797.5	791.371	791.371	791.371	791.371	791.371		541.15	850	828.204	828.204	828.204	828.204	828.204	828.204
542.9	413.75	409.056	409.056	409.056	409.056	409.056		542.9	742.5	714.531	714.531	714.531	714.531	714.531	714.531	27.9687		542.45	831.25	817.5	817.5	817.5	817.5	817.5	817.5		542.35	781.25	791.358	791.358	791.358	791.358	791.358		541.1	855	828.031	828.031	828.031	828.031	828.031	828.031
542.85	387.5	408.432	408.432	408.432	408.432	408.432		542.85	737.5	714.399	714.399	714.399	714.399	714.399	714.399	23.1015		542.4	842.5	817.5	817.5	817.5	817.5	817.5	817.5		542.3	860	791.346	791.346	791.346	791.346	791.346		541.05	851.25	827.845	827.845	827.845	827.845	827.845	827.845
542.8	425	407.924	407.924	407.924	407.924	407.924		542.8	705	714.265	714.265	714.265	714.265	714.265	714.265	-9.26546		542.35	790	817.499	817.499	817.499	817.499	817.499	817.499		542.25	833.75	791.338	791.338	791.338	791.338	791.338		541	850	827.649	827.649	827.649	827.649	827.649	827.649
542.75	413.75	407.512	407.512	407.512	407.512	407.512		542.75	730	714.079	714.079	714.079	714.079	714.079	714.079	15.9209		542.3	785	817.496	817.496	817.496	817.496	817.496	817.496		542.2	815	791.331	791.331	791.331	791.331	791.331		540.95	877.5	827.472	827.472	827.472	827.472	827.472	827.472
542.7	393.75	407.223	407.223	407.223	407.223	407.223		542.7	701.25	713.903	713.903	713.903	713.903	713.903	713.903	-12.6531		542.25	836.25	817.492	817.492	817.492	817.492	817.492	817.492		542.15	790	791.314	791.314	791.314	791.314	791.314		540.9	833.75	827.335	827.335	827.335	827.335	827.335	827.335
542.65	403.75	406.969	406.969	406.969	406.969	406.969		542.65	706.25	713.582	713.582	713.582	713.582	713.582	713.582	-7.33194		542.2	863.75	817.488	817.488	817.488	817.488	817.488	817.488		542.1	766.25	791.294	791.294	791.294	791.294	791.294		540.85	812.5	827.285	827.285	827.285	827.285	827.285	827.285
542.6	402.5	406.638	406.638	406.638	406.638	406.638		542.6	727.5	713.283	713.283	713.283	713.283	713.283	713.283	14.2166		542.15	876.25	817.483	817.483	817.483	817.483	817.483	817.483		542.05	790	791.27	791.27	791.27	791.27	791.27		540.8	815	827.252	827.252	827.252	827.252	827.252	827.252
542.55	417.5	406.028	406.028	406.028	406.028	406.028		542.55	743.75	713.002	713.002	713.002	713.002	713.002	713.002	30.7479		542.1	805	817.475	817.475	817.475	817.475	817.475	817.475		542	847.5	791.251	791.251	791.251	791.251	791.251		540.75	830	827.202	827.202	827.202	827.202	827.202	827.202
542.5	443.75	405.425	405.425	405.425	405.425	405.425		542.5	760	712.632	712.632	712.632	712.632	712.632	712.632	47.3676		542.05	852.5	817.465	817.465	817.465	817.465	817.465	817.465		541.95	823.75	791.236	791.236	791.236	791.236	791.236		540.7	765	827.141	827.141	827.141	827.141	827.141	827.141
542.45	427.5	404.688	404.688	404.688	404.688	404.688		542.45	730	712.346	712.346	712.346	712.346	712.346	712.346	17.6536		542	885	817.453	817.453	817.453	817.453	817.453	817.453		541.9	830	791.221	791.221	791.221	791.221	791.221		540.65	838.75	827.103	827.103	827.103	827.103	827.103	827.103
542.4	445	403.738	403.738	403.738	403.738	403.738		542.4	727.5	711.866	711.866	711.866	711.866	711.866	711.866	15.6339		541.95	896.25	817.44	817.44	817.44	817.44	817.44	817.44		541.85	801.25	791.205	791.205	791.205	791.205	791.205		540.6	867.5	827.065	827.065	827.065	827.065	827.065	827.065
542.35	417.5	402.608	402.608	402.608	402.608	402.608		542.35	740	711.335	711.335	711.335	711.335	711.335	711.335	28.665		541.9	880	817.427	817.427	817.427	817.427	817.427	817.427		541.8	803.75	791.182	791.182	791.182	791.182	791.182		540.55	860	826.991	826.991	826.991	826.991	826.991	826.991
542.3	437.5	401.338	401.338	401.338	401.338	401.338		542.3	691.25	710.811	710.811	710.811	710.811	710.811	710.811	-19.561		541.85	847.5	817.415	817.415	817.415	817.415	817.415	817.415		541.75	802.5	791.16	791.16	791.16	791.16	791.16		540.5	855	826.879	826.879	826.879	826.879	826.879	826.879
542.25	433.75	400.116	400.116	400.116	400.116	400.116		542.25	781.25	710.371	710.371	710.371	710.371	710.371	710.371	70.8791		541.8	860	817.403	817.403	817.403	817.403	817.403	817.403		541.7	808.75	791.143	791.143	791.143	791.143	791.143		540.45	832.5	826.767	826.767	826.767	826.767	826.767	826.767
542.2	435	398.854	398.854	398.854	398.854	398.854		542.2	723.75	710.037	710.037	710.037	710.037	710.037	710.037	13.7133		541.75	871.25	817.393	817.393	817.393	817.393	817.393	817.393		541.65	836.25	791.125	791.125	791.125	791.125	791.125		540.4	847.5	826.588	826.588	826.588	826.588	826.588	826.588
542.15	423.75	397.591	397.591	397.591	397.591	397.591		542.15	720	709.752	709.752	709.752	709.752	709.752	709.752	10.2483		541.7	846.25	817.382	817.382	817.382	817.382	817.382	817.382		541.6	780	791.104	791.104	791.104	791.104	791.104		540.35	850	826.41	826.41	826.41	826.41	826.41	826.41
542.1	396.25	396.457	396.457	396.457	396.457	396.457		542.1	703.75	709.452	709.452	709.452	709.452	709.452	709.452	-5.70194		541.65	806.25	817.374	817.374	817.374	817.374	817.374	817.374		541.55	786.25	791.081	791.081	791.081	791.081	791.081		540.3	828.75	826.223	826.223	826.223	826.223	826.223	826.223
542.05	442.5	395.275	395.275	395.275	395.275	395.275		542.05	711.25	709.067	709.067	709.067	709.067	709.067	709.067	2.18327		541.6	807.5	817.367	817.367	817.367	817.367	817.367	817.367		541.5	846.25	791.058	791.058	791.058	791.058	791.058		540.25	827.5	826.032	826.032	826.032	826.032	826.032	826.032
542	417.5	394.385	394.385	394.385	394.385	394.385		542	706.25	708.48	708.48	708.48	708.48	708.48	708.48	-2.22975		541.55	868.75	817.36	817.36	817.36	817.36	817.36	817.36		541.45	857.5	791.033	791.033	791.033	791.033	791.033		540.2	837.5	825.854	825.854	825.854	825.854	825.854	825.854
541.95	406.25	393.673	393.673	393.673	393.673	393.673		541.95	731.25	707.973	707.973	707.973	707.973	707.973	707.973	23.2774		541.5	827.5	817.355	817.355	817.355	817.355	817.355	817.355		541.4	822.5	791.01	791.01	791.01	791.01	791.01		540.15	873.75	825.655	825.655	825.655	825.655	825.655	825.655
541.9	418.75	392.966	392.966	392.966	392.966	392.966		541.9	773.75	707.491	707.491	707.491	707.491	707.491	707.491	66.259		541.45	837.5	817.352	817.352	817.352	817.352	817.352	817.352		541.35	806.25	790.985	790.985	790.985	790.985	790.985		540.1	862.5	825.434	825.434	825.434	825.434	825.434	825.434
541.85	363.75	392.33	392.33	392.33	392.33	392.33		541.85	773.75	707.047	707.047	707.047	707.047	707.047	707.047	66.7029		541.4	878.75	817.349	817.349	817.349	817.349	817.349	817.349		541.3	817.5	790.953	790.953	790.953	790.953	790.953		540.05	840	825.195	825.195	825.195	825.195	825.195	825.195
541.8	387.5	391.566	391.566	391.566	391.566	391.566		541.8	742.5	706.53	706.53	706.53	706.53	706.53	706.53	35.9701		541.35	750	817.347	817.347	817.347	817.347	817.347	817.347		541.25	791.25	790.924	790.924	790.924	790.924	790.924		540	852.5	824.914	824.914	824.914	824.914	824.914	824.914
541.75	427.5	391.046	391.046	391.046	391.046	391.046		541.75	708.75	706.097	706.097	706.097	706.097	706.097	706.097	2.65308		541.3	835	817.343	817.343	817.343	817.343	817.343	817.343		541.2	848.75	790.898	790.898	790.898	790.898	790.898		539.95	866.25	824.613	824.613	824.613	824.613	824.613	824.613
541.7	402.5	390.586	390.586	390.586	390.586	390.586		541.7	700	705.509	705.509	705.509	705.509	705.509	705.509	-5.5086		541.25	831.25	817.341	817.341	817.341	817.341	817.341	817.341		541.15	858.75	790.872	790.872	790.872	790.872	790.872		539.9	865	824.316	824.316	824.316	824.316	824.316	824.316
541.65	418.75	389.987	389.987	389.987	389.987	389.987		541.65	731.25	704.789	704.789	704.789	704.789	704.789	704.789	26.4614		541.2	787.5	817.338	817.338	817.338	817.338	817.338	817.338		541.1	765	790.848	790.848	790.848	790.848	790.848		539.85	866.25	824.094	824.094	824.094	824.094	824.094	824.094
541.6	382.5	389.365	389.365	389.365	389.365	389.365		541.6	671.25	704.249	704.249	704.249	704.249	704.249	704.249	-32.9991		541.15	852.5	817.337	817.337	817.337	817.337	817.337	817.337		541.05	806.25	790.826	790.826	790.826	790.826	790.826		539.8	845	823.95	823.95	823.95	823.95	823.95	823.95
541.55	400	388.605	388.605	388.605	388.605	388.605		541.55	768.75	704.035	704.035	704.035	704.035	704.035	704.035	64.7151		541.1	825	817.336	817.336	817.336	817.336	817.336	817.336		541	851.25	790.801	790.801	790.801	790.801	790.801		539.75	831.25	823.79	823.79	823.79	823.79	823.79	823.79
541.5	432.5	387.852	387.852	387.852	387.852	387.852		541.5	782.5	703.764	703.764	703.764	703.764	703.764	703.764	78.7364		541.05	836.25	817.332	817.332	817.332	817.332	817.332	817.332		540.95	807.5	790.778	790.778	790.778	790.778	790.778		539.7	800	823.617	823.617	823.617	823.617	823.617	823.617
541.45	418.75	387.287	387.287	387.287	387.287	387.287		541.45	691.25	703.534	703.534	703.534	703.534	703.534	703.534	-12.2842		541	802.5	817.326	817.326	817.326	817.326	817.326	817.326		540.9	781.25	790.758	790.758	790.758	790.758	790.758		539.65	786.25	823.468	823.468	823.468	823.468	823.468	823.468
541.4	388.75	386.666	386.666	386.666	386.666	386.666		541.4	631.25	703.283	703.283	703.283	703.283	703.283	703.283	-72.0329		540.95	842.5	817.318	817.318	817.318	817.318	817.318	817.318		540.85	847.5	790.742	790.742	790.742	790.742	790.742		539.6	853.75	823.356	823.356	823.356	823.356	823.356	823.356
541.35	380	386.13	386.13	386.13	386.13	386.13		541.35	765	703.056	703.056	703.056	703.056	703.056	703.056	61.9437		540.9	877.5	817.309	817.309	817.309	817.309	817.309	817.309		540.8	777.5	790.721	790.721	790.721	790.721	790.721		539.55	863.75	823.299	823.299	823.299	823.299	823.299	823.299
541.3	380	385.568	385.568	385.568	385.568	385.568		541.3	688.75	702.717	702.717	702.717	702.717	702.717	702.717	-13.9666		540.85	898.75	817.3	817.3	817.3	817.3	817.3	817.3		540.75	808.75	790.702	790.702	790.702	790.702	790.702		539.5	842.5	823.215	823.215	823.215	823.215	823.215	823.215
541.25	410	384.934	384.934	384.934	384.934	384.934		541.25	707.5	702.5	702.5	702.5	702.5	702.5	702.5	5		540.8	885	817.291	817.291	817.291	817.291	817.291	817.291		540.7	830	790.682	790.682	790.682	790.682	790.682		539.45	827.5	823.128	823.128	823.128	823.128	823.128	823.128
541.2	395	384.414	384.414	384.414	384.414	384.414		541.2	718.75	702.499	702.499	702.499	702.499	702.499	702.499	16.2506		540.75	831.25	817.283	817.283	817.283	817.283	817.283	817.283		540.65	801.25	790.668	790.668	790.668	790.668	790.668		539.4	813.75	822.955	822.955	822.955	822.955	822.955	822.955
541.15	383.75	384.073	384.073	384.073	384.073	384.073		541.15	717.5	702.497	702.497	702.497	702.497	702.497	702.497	15.0032		540.7	838.75	817.274	817.274	817.274	817.274	817.274	817.274		540.6	793.75	790.65	790.65	790.65	790.65	790.65		539.35	870	822.763	822.763	822.763	822.763	822.763	822.763
541.1	411.25	383.794	383.794	383.794	383.794	383.794		541.1	713.75	702.488	702.488	702.488	702.488	702.488	702.488	11.2623		540.65	831.25	817.267	817.267	817.267	817.267	817.267	817.267		540.55	860	790.64	790.64	790.64	790.64	790.64		539.3	833.75	822.639	822.639	822.639	822.639	822.639	822.639
541.05	402.5	383.326	383.326	383.326	383.326	383.326		541.05	688.75	702.482	702.482	702.482	702.482	702.482	702.482	-13.7321		540.6	796.25	817.26	817.26	817.26	817.26	817.26	817.26		540.5	742.5	790.627	790.627	790.627	790.627	790.627		539.25	881.25	822.565	822.565	822.565	822.565	822.565	822.565
541	375	382.842	382.842	382.842	382.842	382.842		541	730	702.477	702.477	702.477	702.477	702.477	702.477	27.523		540.55	826.25	817.255	817.255	817.255	817.255	817.255	817.255		540.45	821.25	790.613	790.613	790.613	790.613	790.613		539.2	802.5	822.524	822.524	822.524	822.524	822.524	822.524
540.95	372.5	382.425	382.425	382.425	382.425	382.425		540.95	752.5	702.471	702.471	702.471	702.471	702.471	702.471	50.029		540.5	806.25	817.251	817.251	817.251	817.251	817.251	817.251		540.4	770	790.603	790.603	790.603	790.603	790.603		539.15	787.5	822.514	822.514	822.514	822.514	822.514	822.514
540.9	418.75	382.084	382.084	382.084	382.084	382.084		540.9	701.25	702.466	702.466	702.466	702.466	702.466	702.466	-1.21594		540.45	850	817.246	817.246	817.246	817.246	817.246	817.246		540.35	805	790.592	790.592	790.592	790.592	790.592		539.1	815	822.421	822.421	822.421	822.421	822.421	822.421
540.85	380	381.758	381.758	381.758	381.758	381.758		540.85	676.25	702.464	702.464	702.464	702.464	702.464	702.464	-26.2135		540.4	845	817.239	817.239	817.239	817.239	817.239	817.239		540.3	811.25	790.58	790.58	790.58	790.58	790.58		539.05	810	822.403	822.403	822.403	822.403	822.403	822.403
540.8	391.25	381.443	381.443	381.443	381.443	381.443		540.8	726.25	702.459	702.459	702.459	702.459	702.459	702.459	23.7911		540.35	862.5	817.232	817.232	817.232	817.232	817.232	817.232		540.25	793.75	790.572	790.572	790.572	790.572	790.572		539	798.75	822.361	822.361	822.361	822.361	822.361	822.361
540.75	375	381.196	381.196	381.196	381.196	381.196		540.75	701.25	702.453	702.453	702.453	702.453	702.453	702.453	-1.20289		540.3	857.5	817.222	817.222	817.222	817.222	817.222	817.222		540.2	818.75	790.558	790.558	790.558	790.558	790.558		538.95	892.5	822.361	822.361	822.361	822.361	822.361	822.361
540.7	377.5	380.831	380.831	380.831	380.831	380.831		540.7	666.25	702.449	702.449	702.449	702.449	702.449	702.449	-36.1985		540.25	890	817.212	817.212	817.212	817.212	817.212	817.212		540.15	797.5	790.543	790.543	790.543	790.543	790.543		538.9	797.5	822.359	822.359	822.359	822.359	822.359	822.359
540.65	406.25	380.379	380.379	380.379	380.379	380.379		540.65	756.25	702.443	702.443	702.443	702.443	702.443	702.443	53.8068		540.2	862.5	817.201	817.201	817.201	817.201	817.201	817.201		540.1	818.75	790.524	790.524	790.524	790.524	790.524		538.85	856.25	822.356	822.356	822.356	822.356	822.356	822.356
540.6	385	379.894	379.894	379.894	379.894	379.894		540.6	715	702.438	702.438	702.438	702.438	702.438	702.438	12.562		540.15	877.5	817.189	817.189	817.189	817.189	817.189	817.189		540.05	807.5	790.507	790.507	790.507	790.507	790.507		538.8	841.25	822.351	822.351	822.351	822.351	822.351	822.351
540.55	398.75	379.483	379.483	379.483	379.483	379.483		540.55	698.75	702.43	702.43	702.43	702.43	702.43	702.43	-3.68028		540.1	823.75	817.177	817.177	817.177	817.177	817.177	817.177		540	825	790.489	790.489	790.489	790.489	790.489		538.75	841.25	822.345	822.345	822.345	822.345	822.345	822.345
540.5	388.75	379.166	379.166	379.166	379.166	379.166		540.5	770	702.424	702.424	702.424	702.424	702.424	702.424	67.5763		540.05	842.5	817.164	817.164	817.164	817.164	817.164	817.164		539.95	816.25	790.466	790.466	790.466	790.466	790.466		538.7	843.75	822.34	822.34	822.34	822.34	822.34	822.34
540.45	422.5	378.78	378.78	378.78	378.78	378.78		540.45	700	702.416	702.416	702.416	702.416	702.416	702.416	-2.41594		540	850	817.149	817.149	817.149	817.149	817.149	817.149		539.9	788.75	790.448	790.448	790.448	790.448	790.448		538.65	852.5	822.336	822.336	822.336	822.336	822.336	822.336
540.4	360	378.222	378.222	378.222	378.222	378.222		540.4	722.5	702.407	702.407	702.407	702.407	702.407	702.407	20.0928		539.95	893.75	817.135	817.135	817.135	817.135	817.135	817.135		539.85	812.5	790.434	790.434	790.434	790.434	790.434		538.6	822.5	822.33	822.33	822.33	822.33	822.33	822.33
540.35	367.5	377.735	377.735	377.735	377.735	377.735		540.35	705	702.402	702.402	702.402	702.402	702.402	702.402	2.59827		539.9	861.25	817.122	817.122	817.122	817.122	817.122	817.122		539.8	850	790.419	790.419	790.419	790.419	790.419		538.55	800	822.325	822.325	822.325	822.325	822.325	822.325
540.3	387.5	377.266	377.266	377.266	377.266	377.266		540.3	723.75	702.396	702.396	702.396	702.396	702.396	702.396	21.3542		539.85	933.75	817.109	817.109	817.109	817.109	817.109	817.109		539.75	767.5	790.402	790.402	790.402	790.402	790.402		538.5	840	822.319	822.319	822.319	822.319	822.319	822.319
540.25	412.5	377.038	377.038	377.038	377.038	377.038		540.25	685	702.39	702.39	702.39	702.39	702.39	702.39	-17.3897		539.8	871.25	817.095	817.095	817.095	817.095	817.095	817.095		539.7	753.75	790.386	790.386	790.386	790.386	790.386		538.45	857.5	822.312	822.312	822.312	822.312	822.312	822.312
540.2	386.25	376.944	376.944	376.944	376.944	376.944		540.2	693.75	702.387	702.387	702.387	702.387	702.387	702.387	-8.63711		539.75	815	817.08	817.08	817.08	817.08	817.08	817.08		539.65	832.5	790.366	790.366	790.366	790.366	790.366		538.4	852.5	822.305	822.305	822.305	822.305	822.305	822.305
540.15	377.5	376.917	376.917	376.917	376.917	376.917		540.15	723.75	702.383	702.383	702.383	702.383	702.383	702.383	21.3671		539.7	870	817.064	817.064	817.064	817.064	817.064	817.064		539.6	825	790.344	790.344	790.344	790.344	790.344		538.35	853.75	822.299	822.299	822.299	822.299	822.299	822.299
540.1	342.5	376.741	376.741	376.741	376.741	376.741		540.1	702.5	702.375	702.375	702.375	702.375	702.375	702.375	0.12483		539.65	857.5	817.048	817.048	817.048	817.048	817.048	817.048		539.55	815	790.323	790.323	790.323	790.323	790.323		538.3	860	822.292	822.292	822.292	822.292	822.292	822.292
540.05	357.5	376.478	376.478	376.478	376.478	376.478		540.05	702.5	702.365	702.365	702.365	702.365	702.365	702.365	0.13532		539.6	901.25	817.032	817.032	817.032	817.032	817.032	817.032		539.5	855	790.306	790.306	790.306	790.306	790.306		538.25	852.5	822.281	822.281	822.281	822.281	822.281	822.281
540	401.25	376.228	376.228	376.228	376.228	376.228		540	731.25	702.352	702.352	702.352	702.352	702.352	702.352	28.898		539.55	871.25	817.018	817.018	817.018	817.018	817.018	817.018		539.45	821.25	790.283	790.283	790.283	790.283	790.283		538.2	816.25	822.271	822.271	822.271	822.271	822.271	822.271
539.95	403.75	375.872	375.872	375.872	375.872	375.872		539.95	788.75	702.337	702.337	702.337	702.337	702.337	702.337	86.4131		539.5	881.25	817.006	817.006	817.006	817.006	817.006	817.006		539.4	787.5	790.252	790.252	790.252	790.252	790.252		538.15	870	822.26	822.26	822.26	822.26	822.26	822.26
539.9	391.25	375.584	375.584	375.584	375.584	375.584		539.9	757.5	702.318	702.318	702.318	702.318	702.318	702.318	55.182		539.45	860	816.992	816.992	816.992	816.992	816.992	816.992		539.35	815	790.221	790.221	790.221	790.221	790.221		538.1	887.5	822.247	822.247	822.247	822.247	822.247	822.247
539.85	381.25	375.315	375.315	375.315	375.315	375.315		539.85	765	702.299	702.299	702.299	702.299	702.299	702.299	62.7006		539.4	866.25	816.979	816.979	816.979	816.979	816.979	816.979		539.3	833.75	790.187	790.187	790.187	790.187	790.187		538.05	832.5	822.234	822.234	822.234	822.234	822.234	822.234
539.8	441.25	375.011	375.011	375.011	375.011	375.011		539.8	730	702.279	702.279	702.279	702.279	702.279	702.279	27.7208		539.35	827.5	816.966	816.966	816.966	816.966	816.966	816.966		539.25	827.5	790.157	790.157	790.157	790.157	790.157		538	866.25	822.223	822.223	822.223	822.223	822.223	822.223
539.75	362.5	374.564	374.564	374.564	374.564	374.564		539.75	766.25	702.256	702.256	702.256	702.256	702.256	702.256	63.9943		539.3	870	816.955	816.955	816.955	816.955	816.955	816.955		539.2	841.25	790.128	790.128	790.128	790.128	790.128		537.95	912.5	822.211	822.211	822.211	822.211	822.211	822.211
539.7	368.75	373.933	373.933	373.933	373.933	373.933		539.7	717.5	702.233	702.233	702.233	702.233	702.233	702.233	15.267		539.25	832.5	816.944	816.944	816.944	816.944	816.944	816.944		539.15	848.75	790.098	790.098	790.098	790.098	790.098		537.9	850	822.197	822.197	822.197	822.197	822.197	822.197
539.65	350	373.295	373.295	373.295	373.295	373.295		539.65	733.75	702.212	702.212	702.212	702.212	702.212	702.212	31.5381		539.2	853.75	816.932	816.932	816.932	816.932	816.932	816.932		539.1	785	790.067	790.067	790.067	790.067	790.067		537.85	836.25	822.187	822.187	822.187	822.187	822.187	822.187
539.6	397.5	372.588	372.588	372.588	372.588	372.588		539.6	763.75	702.191	702.191	702.191	702.191	702.191	702.191	61.5593		539.15	850	816.92	816.92	816.92	816.92	816.92	816.92		539.05	836.25	790.041	790.041	790.041	790.041	790.041		537.8	852.5	822.178	822.178	822.178	822.178	822.178	822.178
539.55	452.5	371.778	371.778	371.778	371.778	371.778		539.55	717.5	702.172	702.172	702.172	702.172	702.172	702.172	15.3277		539.1	871.25	816.908	816.908	816.909	816.908	816.908	816.909		539	830	790.019	790.019	790.019	790.019	790.019		537.75	857.5	822.168	822.168	822.168	822.168	822.168	822.168
539.5	400	371.098	371.098	371.098	371.098	371.098		539.5	756.25	702.153	702.153	702.153	702.153	702.153	702.153	54.097		539.05	888.75	816.895	816.895	816.895	816.895	816.895	816.895		538.95	797.5	790.001	790.001	790.001	790.001	790.001		537.7	778.75	822.157	822.157	822.157	822.157	822.157	822.157
539.45	406.25	370.328	370.328	370.328	370.328	370.328		539.45	760	702.137	702.137	702.137	702.137	702.137	702.137	57.863		539	877.5	816.882	816.882	816.882	816.882	816.882	816.882		538.9	766.25	789.977	789.977	789.977	789.977	789.977		537.65	851.25	822.148	822.148	822.148	822.148	822.148	822.148
539.4	406.25	369.545	369.545	369.545	369.545	369.545		539.4	711.25	702.119	702.119	702.119	702.119	702.119	702.119	9.13066		538.95	858.75	816.868	816.868	816.868	816.868	816.868	816.868		538.85	788.75	789.956	789.956	789.956	789.956	789.956		537.6	867.5	822.14	822.14	822.14	822.14	822.14	822.14
539.35	395	368.614	368.614	368.614	368.614	368.614		539.35	747.5	702.102	702.102	702.102	702.102	702.102	702.102	45.3976		538.9	881.25	816.854	816.854	816.854	816.854	816.854	816.854		538.8	785	789.932	789.932	789.932	789.932	789.932		537.55	901.25	822.129	822.129	822.129	822.129	822.129	822.129
539.3	383.75	367.741	367.741	367.741	367.741	367.741		539.3	703.75	702.088	702.088	702.088	702.088	702.088	702.088	1.66238		538.85	860	816.838	816.838	816.838	816.838	816.838	816.838		538.75	901.25	789.909	789.909	789.909	789.909	789.909		537.5	842.5	822.117	822.117	822.117	822.117	822.117	822.117
539.25	366.25	367.118	367.118	367.118	367.118	367.118		539.25	748.75	702.072	702.072	702.073	702.072	702.072	702.073	46.6774		538.8	851.25	816.823	816.823	816.823	816.823	816.823	816.823		538.7	820	789.889	789.889	789.889	789.889	789.889		537.45	842.5	822.105	822.105	822.105	822.105	822.105	822.105
539.2	387.5	366.519	366.519	366.519	366.519	366.519		539.2	720	702.059	702.059	702.059	702.059	702.059	702.059	17.9411		538.75	881.25	816.808	816.808	816.809	816.808	816.808	816.809		538.65	820	789.865	789.865	789.865	789.865	789.865		537.4	887.5	822.09	822.09	822.09	822.09	822.09	822.09
539.15	372.5	365.928	365.928	365.928	365.928	365.928		539.15	722.5	702.046	702.046	702.046	702.046	702.046	702.046	20.4537		538.7	872.5	816.795	816.795	816.795	816.795	816.795	816.795		538.6	815	789.838	789.838	789.838	789.838	789.838		537.35	896.25	822.074	822.074	822.074	822.074	822.074	822.074
539.1	370	365.329	365.329	365.329	365.329	365.329		539.1	722.5	702.034	702.034	702.034	702.034	702.034	702.034	20.4658		538.65	868.75	816.779	816.779	816.779	816.779	816.779	816.779		538.55	802.5	789.81	789.81	789.81	789.81	789.81		537.3	865	822.059	822.059	822.059	822.059	822.059	822.059
539.05	387.5	364.675	364.675	364.675	364.675	364.675		539.05	731.25	702.021	702.021	702.022	702.021	702.021	702.022	29.2283		538.6	873.75	816.765	816.765	816.765	816.765	816.765	816.765		538.5	845	789.779	789.779	789.779	789.779	789.779		537.25	848.75	822.043	822.043	822.043	822.043	822.043	822.043
539	398.75	364.066	364.066	364.066	364.066	364.066		539	737.5	702.006	702.006	702.007	702.006	702.006	702.007	35.4935		538.55	850	816.75	816.75	816.75	816.75	816.75	816.75		538.45	796.25	789.755	789.755	789.755	789.755	789.755		537.2	891.25	822.026	822.026	822.026	822.026	822.026	822.026
538.95	403.75	363.427	363.427	363.427	363.427	363.427		538.95	703.75	701.993	701.993	701.994	701.993	701.993	701.994	1.75646		538.5	908.75	816.734	816.734	816.734	816.734	816.734	816.734		538.4	801.25	789.73	789.73	789.73	789.73	789.73		537.15	847.5	822.011	822.011	822.011	822.011	822.011	822.011
538.9	406.25	362.82	362.82	362.82	362.82	362.82		538.9	753.75	701.979	701.979	701.98	701.979	701.979	701.98	51.7702		538.45	850	816.719	816.719	816.72	816.719	816.719	816.72		538.35	813.75	789.709	789.709	789.709	789.709	789.709		537.1	902.5	821.997	821.997	821.997	821.997	821.997	821.997
538.85	365	362.197	362.197	362.197	362.197	362.197		538.85	756.25	701.964	701.964	701.965	701.964	701.964	701.965	54.2853		538.4	880	816.706	816.706	816.707	816.706	816.706	816.707		538.3	820	789.687	789.687	789.687	789.687	789.687		537.05	878.75	821.985	821.985	821.985	821.985	821.985	821.985
538.8	370	361.457	361.457	361.457	361.457	361.457		538.8	706.25	701.948	701.948	701.949	701.948	701.948	701.949	4.30143		538.35	871.25	816.692	816.692	816.693	816.692	816.692	816.693		538.25	836.25	789.66	789.66	789.66	789.66	789.66		537	811.25	821.973	821.973	821.973	821.973	821.973	821.973
538.75	372.5	360.738	360.738	360.738	360.738	360.738		538.75	735	701.931	701.931	701.932	701.931	701.931	701.932	33.0676		538.3	850	816.679	816.679	816.68	816.679	816.679	816.68		538.2	778.75	789.63	789.63	789.63	789.63	789.63		536.95	833.75	821.96	821.96	821.96	821.96	821.96	821.96
538.7	372.5	360.121	360.121	360.121	360.121	360.121		538.7	748.75	701.916	701.916	701.918	701.916	701.916	701.918	46.8325		538.25	830	816.665	816.665	816.667	816.665	816.665	816.667		538.15	821.25	789.596	789.596	789.596	789.597	789.597		536.9	837.5	821.947	821.947	821.947	821.947	821.947	821.947
538.65	400	359.603	359.603	359.603	359.603	359.603		538.65	741.25	701.901	701.901	701.902	701.901	701.901	701.902	39.3476		538.2	872.5	816.652	816.652	816.655	816.652	816.652	816.655		538.1	860	789.558	789.558	789.558	789.558	789.558		536.85	883.75	821.933	821.933	821.934	821.933	821.933	821.934
538.6	375	359.201	359.201	359.201	359.201	359.201		538.6	733.75	701.885	701.885	701.887	701.885	701.885	701.887	31.863		538.15	860	816.639	816.639	816.642	816.639	816.639	816.642		538.05	872.5	789.514	789.514	789.514	789.514	789.514		536.8	866.25	821.924	821.924	821.925	821.924	821.924	821.925
538.55	362.5	358.73	358.73	358.73	358.73	358.73		538.55	712.5	701.871	701.871	701.873	701.871	701.871	701.873	10.6269		538.1	880	816.625	816.625	816.629	816.625	816.625	816.629		538	838.75	789.467	789.467	789.467	789.467	789.467		536.75	893.75	821.916	821.916	821.917	821.916	821.916	821.917
538.5	368.75	358.204	358.204	358.204	358.204	358.204		538.5	710	701.854	701.854	701.857	701.854	701.854	701.857	8.14296		538.05	861.25	816.613	816.613	816.617	816.613	816.613	816.617		537.95	851.25	789.417	789.417	789.417	789.418	789.418		536.7	857.5	821.907	821.907	821.909	821.907	821.907	821.909
538.45	367.5	357.79	357.79	357.79	357.79	357.79		538.45	760	701.836	701.836	701.839	701.836	701.836	701.839	58.1607		538	882.5	816.601	816.601	816.606	816.601	816.601	816.606		537.9	870	789.362	789.362	789.362	789.364	789.364		536.65	787.5	821.898	821.898	821.9	821.898	821.898	821.9
538.4	382.5	357.36	357.36	357.36	357.36	357.36		538.4	730	701.817	701.817	701.821	701.817	701.817	701.821	28.1785		537.95	881.25	816.586	816.586	816.593	816.586	816.586	816.593		537.85	852.5	789.306	789.306	789.306	789.308	789.308		536.6	835	821.888	821.888	821.89	821.888	821.888	821.89
538.35	382.5	357.102	357.102	357.102	357.102	357.102		538.35	747.5	701.796	701.796	701.801	701.796	701.796	701.801	45.6986		537.9	818.75	816.57	816.57	816.579	816.57	816.57	816.579		537.8	863.75	789.25	789.25	789.25	789.252	789.252		536.55	836.25	821.878	821.878	821.881	821.878	821.878	821.881
538.3	335	356.929	356.929	356.929	356.929	356.929		538.3	770	701.774	701.774	701.78	701.774	701.774	701.78	68.2199		537.85	853.75	816.553	816.553	816.564	816.553	816.553	816.564		537.75	832.5	789.2	789.2	789.2	789.202	789.202		536.5	848.75	821.87	821.87	821.874	821.87	821.87	821.874
538.25	373.75	356.722	356.722	356.722	356.722	356.722		538.25	751.25	701.749	701.749	701.757	701.749	701.749	701.757	49.4929		537.8	917.5	816.535	816.535	816.548	816.535	816.535	816.548		537.7	837.5	789.151	789.151	789.151	789.154	789.154		536.45	873.75	821.863	821.863	821.868	821.863	821.863	821.868
538.2	345	356.551	356.551	356.551	356.551	356.551		538.2	787.5	701.724	701.724	701.733	701.724	701.724	701.733	85.7669		537.75	892.5	816.515	816.515	816.531	816.515	816.515	816.531		537.65	851.25	789.103	789.103	789.103	789.107	789.107		536.4	853.75	821.858	821.858	821.864	821.858	821.858	821.865
538.15	347.5	356.376	356.376	356.376	356.376	356.376		538.15	761.25	701.7	701.7	701.711	701.7	701.7	701.711	59.5386		537.7	926.25	816.495	816.495	816.515	816.495	816.495	816.515		537.6	817.5	789.058	789.058	789.058	789.063	789.063		536.35	837.5	821.85	821.85	821.859	821.85	821.85	821.859
538.1	371.25	356.25	356.25	356.25	356.25	356.25		538.1	748.75	701.675	701.675	701.689	701.675	701.675	701.689	47.0611		537.65	893.75	816.474	816.474	816.499	816.474	816.474	816.499		537.55	825	789.012	789.012	789.012	789.018	789.018		536.3	858.75	821.84	821.841	821.852	821.84	821.84	821.853
538.05	356.25	356.247	356.247	356.248	356.247	356.248		538.05	733.75	701.651	701.651	701.667	701.651	701.651	701.667	32.0828		537.6	931.25	816.452	816.452	816.482	816.452	816.452	816.482		537.5	836.25	788.964	788.964	788.964	788.972	788.972		536.25	805	821.831	821.832	821.846	821.831	821.831	821.847
538	367.5	356.242	356.242	356.243	356.242	356.243		538	722.5	701.627	701.627	701.647	701.627	701.627	701.647	20.8527		537.55	886.25	816.43	816.43	816.467	816.43	816.43	816.467		537.45	838.75	788.92	788.92	788.92	788.93	788.93		536.2	861.25	821.821	821.822	821.84	821.821	821.821	821.842
537.95	366.25	356.237	356.237	356.238	356.237	356.238		537.95	752.5	701.605	701.605	701.629	701.605	701.605	701.629	50.8709		537.5	885	816.408	816.408	816.453	816.408	816.408	816.453		537.4	865	788.879	788.879	788.879	788.891	788.891		536.15	872.5	821.814	821.816	821.84	821.814	821.814	821.841
537.9	343.75	356.232	356.232	356.233	356.232	356.233		537.9	741.25	701.585	701.585	701.614	701.585	701.585	701.614	39.6356		537.45	876.25	816.387	816.388	816.441	816.387	816.387	816.442		537.35	880	788.838	788.838	788.838	788.853	788.853		536.1	846.25	821.806	821.808	821.839	821.806	821.806	821.841
537.85	366.25	356.225	356.225	356.226	356.225	356.226		537.85	748.75	701.57	701.57	701.605	701.57	701.57	701.605	47.1451		537.4	857.5	816.367	816.368	816.433	816.367	816.367	816.433		537.3	796.25	788.792	788.792	788.792	788.812	788.812		536.05	861.25	821.795	821.798	821.837	821.795	821.795	821.839
537.8	370	356.217	356.217	356.219	356.217	356.219		537.8	730	701.557	701.557	701.599	701.557	701.557	701.599	28.4012		537.35	903.75	816.347	816.347	816.426	816.347	816.347	816.427		537.25	802.5	788.741	788.741	788.741	788.765	788.765		536	773.75	821.784	821.786	821.837	821.784	821.784	821.84
537.75	338.75	356.206	356.206	356.208	356.206	356.208		537.75	735	701.543	701.543	701.594	701.543	701.543	701.594	33.4061		537.3	862.5	816.328	816.329	816.424	816.328	816.328	816.425		537.2	850	788.689	788.689	788.689	788.718	788.718		535.95	900	821.77	821.773	821.838	821.77	821.77	821.841
537.7	382.5	356.196	356.196	356.199	356.196	356.199		537.7	682.5	701.53	701.53	701.59	701.53	701.53	701.59	-19.0898		537.25	900	816.31	816.311	816.425	816.31	816.31	816.426		537.15	862.5	788.633	788.633	788.634	788.669	788.67		535.9	912.5	821.756	821.76	821.842	821.756	821.756	821.846
537.65	376.25	356.187	356.187	356.191	356.187	356.191		537.65	703.75	701.514	701.514	701.586	701.514	701.514	701.586	2.16419		537.2	903.75	816.291	816.292	816.429	816.291	816.291	816.431		537.1	888.75	788.581	788.581	788.582	788.626	788.626		535.85	885	821.741	821.747	821.85	821.741	821.741	821.856
537.6	395	356.175	356.175	356.18	356.175	356.18		537.6	737.5	701.495	701.495	701.581	701.495	701.495	701.581	35.9189		537.15	863.75	816.27	816.272	816.436	816.27	816.27	816.438		537.05	848.75	788.527	788.527	788.528	788.581	788.582		535.8	862.5	821.725	821.733	821.862	821.725	821.725	821.869
537.55	351.25	356.166	356.166	356.172	356.166	356.172		537.55	735	701.475	701.475	701.577	701.475	701.475	701.577	33.4226		537.1	891.25	816.247	816.249	816.445	816.247	816.247	816.448		537	866.25	788.468	788.468	788.468	788.534	788.534		535.75	868.75	821.708	821.718	821.88	821.708	821.708	821.889
537.5	357.5	356.155	356.155	356.163	356.155	356.163		537.5	785	701.454	701.454	701.575	701.454	701.454	701.575	83.4248		537.05	895	816.224	816.227	816.461	816.224	816.224	816.464		536.95	831.25	788.406	788.406	788.406	788.486	788.486		535.7	876.25	821.688	821.7	821.902	821.688	821.688	821.915
537.45	371.25	356.142	356.142	356.151	356.142	356.152		537.45	793.75	701.432	701.432	701.575	701.432	701.432	701.575	92.1748		537	933.75	816.201	816.205	816.483	816.201	816.201	816.486		536.9	900	788.347	788.347	788.348	788.445	788.445		535.65	896.25	821.67	821.686	821.937	821.67	821.67	821.952
537.4	345	356.128	356.128	356.14	356.128	356.141		537.4	777.5	701.404	701.404	701.573	701.404	701.404	701.574	75.9265		536.95	942.5	816.179	816.183	816.513	816.179	816.179	816.517		536.85	855	788.293	788.293	788.294	788.411	788.412		535.6	886.25	821.652	821.672	821.984	821.652	821.652	822.003
537.35	382.5	356.112	356.113	356.128	356.112	356.128		537.35	755	701.375	701.375	701.575	701.375	701.375	701.575	53.4247		536.9	891.25	816.156	816.161	816.552	816.156	816.156	816.558		536.8	828.75	788.245	788.245	788.246	788.387	788.388		535.55	857.5	821.636	821.661	822.046	821.636	821.636	822.071
537.3	371.25	356.1	356.1	356.12	356.1	356.12		537.3	755	701.344	701.344	701.58	701.344	701.344	701.58	53.4199		536.85	870	816.132	816.138	816.601	816.132	816.132	816.608		536.75	811.25	788.197	788.197	788.199	788.369	788.371		535.5	845	821.621	821.652	822.127	821.621	821.621	822.157
537.25	383.75	356.089	356.089	356.113	356.089	356.114		537.25	787.5	701.313	701.313	701.591	701.313	701.313	701.591	85.909		536.8	887.5	816.107	816.115	816.661	816.107	816.107	816.669		536.7	817.5	788.154	788.154	788.156	788.361	788.363		535.45	906.25	821.606	821.645	822.227	821.606	821.606	822.266
537.2	400	356.075	356.076	356.106	356.075	356.107		537.2	721.25	701.286	701.286	701.612	701.286	701.286	701.613	19.6374		536.75	908.75	816.082	816.092	816.735	816.082	816.082	816.745		536.65	822.5	788.113	788.113	788.115	788.362	788.364		535.4	838.75	821.592	821.64	822.352	821.592	821.592	822.4
537.15	356.25	356.061	356.061	356.099	356.061	356.1		537.15	777.5	701.261	701.261	701.644	701.261	701.261	701.644	75.8562		536.7	898.75	816.059	816.071	816.826	816.059	816.059	816.838		536.6	840	788.078	788.078	788.081	788.376	788.378		535.35	825	821.577	821.637	822.505	821.577	821.577	822.564
537.1	341.25	356.044	356.045	356.092	356.044	356.093		537.1	731.25	701.237	701.237	701.685	701.237	701.237	701.685	29.5651		536.65	913.75	816.038	816.052	816.938	816.038	816.038	816.953		536.55	821.25	788.047	788.047	788.051	788.403	788.406		535.3	867.5	821.563	821.637	822.691	821.563	821.563	822.765
537.05	377.5	356.026	356.027	356.085	356.026	356.087		537.05	712.5	701.213	701.214	701.736	701.213	701.213	701.737	10.7635		536.6	910	816.015	816.033	817.069	816.015	816.015	817.087		536.5	810	788.02	788.02	788.024	788.444	788.448		535.25	875	821.547	821.639	822.914	821.547	821.547	823.006
537	390	356.008	356.01	356.082	356.008	356.083		537	756.25	701.191	701.191	701.8	701.191	701.191	701.801	54.4492		536.55	877.5	815.991	816.014	817.222	815.991	815.991	817.244		536.45	833.75	787.984	787.984	787.989	788.488	788.494		535.2	891.25	821.531	821.644	823.181	821.531	821.531	823.294
536.95	366.25	355.993	355.995	356.084	355.993	356.086		536.95	760	701.171	701.171	701.88	701.171	701.171	701.881	58.1189		536.5	870	815.967	815.994	817.401	815.967	815.967	817.428		536.4	811.25	787.946	787.946	787.952	788.544	788.551		535.15	878.75	821.515	821.654	823.5	821.515	821.515	823.64
536.9	397.5	355.98	355.983	356.091	355.98	356.094		536.9	748.75	701.15	701.15	701.974	701.15	701.15	701.975	46.7748		536.45	926.25	815.943	815.975	817.611	815.943	815.943	817.644		536.35	793.75	787.905	787.905	787.914	788.614	788.623		535.1	895	821.498	821.669	823.879	821.498	821.498	824.05
536.85	373.75	355.965	355.969	356.103	355.965	356.106		536.85	735	701.13	701.131	702.086	701.13	701.13	702.087	32.9125		536.4	922.5	815.918	815.957	817.854	815.918	815.918	817.893		536.3	898.75	787.866	787.866	787.877	788.704	788.715		535.05	872.5	821.477	821.688	824.323	821.477	821.477	824.533
536.8	348.75	355.95	355.955	356.118	355.95	356.123		536.8	732.5	701.107	701.109	702.215	701.107	701.107	702.217	30.2833		536.35	911.25	815.891	815.939	818.133	815.891	815.891	818.181		536.25	845	787.822	787.822	787.835	788.81	788.824		535	883.75	821.457	821.714	824.845	821.457	821.457	825.102
536.75	375	355.933	355.939	356.139	355.933	356.145		536.75	745	701.082	701.084	702.363	701.082	701.082	702.365	42.6355		536.3	890	815.865	815.923	818.456	815.865	815.865	818.514		536.2	842.5	787.774	787.774	787.791	788.937	788.953		534.95	870	821.436	821.749	825.456	821.436	821.436	825.769
536.7	371.25	355.916	355.923	356.167	355.916	356.174		536.7	755	701.06	701.063	702.538	701.06	701.06	702.54	52.4601		536.25	936.25	815.839	815.908	818.826	815.839	815.839	818.895		536.15	826.25	787.724	787.724	787.745	789.089	789.11		534.9	913.75	821.415	821.796	826.168	821.415	821.415	826.549
536.65	351.25	355.896	355.906	356.202	355.896	356.211		536.65	773.75	701.036	701.039	702.738	701.036	701.036	702.74	71.0095		536.2	948.75	815.813	815.896	819.25	815.813	815.813	819.333		536.1	873.75	787.668	787.668	787.694	789.267	789.293		534.85	875	821.393	821.855	826.992	821.393	821.393	827.454
536.6	396.25	355.876	355.887	356.247	355.876	356.258		536.6	768.75	701.011	701.015	702.968	701.011	701.011	702.971	65.7787		536.15	900	815.788	815.888	819.734	815.788	815.788	819.834		536.05	851.25	787.606	787.606	787.638	789.475	789.507		534.8	888.75	821.37	821.929	827.943	821.37	821.37	828.502
536.55	400	355.855	355.869	356.304	355.855	356.319		536.55	696.25	700.987	700.992	703.232	700.987	700.987	703.237	-6.98689		536.1	907.5	815.762	815.882	820.282	815.762	815.762	820.402		536	851.25	787.549	787.549	787.588	789.727	789.767		534.75	880	821.347	822.021	829.035	821.347	821.347	829.709
536.5	383.75	355.829	355.848	356.372	355.829	356.391		536.5	801.25	700.963	700.968	703.534	700.963	700.963	703.54	97.7099		536.05	838.75	815.736	815.879	820.903	815.736	815.736	821.046		535.95	875	787.494	787.494	787.542	790.028	790.077		534.7	933.75	821.321	822.132	830.281	821.321	821.321	831.093
536.45	417.5	355.805	355.828	356.46	355.805	356.483		536.45	756.25	700.936	700.943	703.877	700.936	700.936	703.884	52.366		536	888.75	815.709	815.881	821.602	815.709	815.709	821.773		535.9	861.25	787.437	787.437	787.496	790.379	790.439		534.65	895	821.295	822.269	831.699	821.295	821.295	832.673
536.4	376.25	355.78	355.809	356.567	355.78	356.596		536.4	726.25	700.908	700.918	704.265	700.908	700.908	704.274	21.9755		535.95	955	815.683	815.887	822.389	815.683	815.683	822.593		535.85	850	787.38	787.38	787.454	790.788	790.861		534.6	902.5	821.267	822.434	833.303	821.267	821.267	834.47
536.35	396.25	355.753	355.789	356.698	355.753	356.733		536.35	743.75	700.88	700.891	704.705	700.88	700.88	704.716	39.0336		535.9	925	815.656	815.899	823.271	815.656	815.656	823.513		535.8	816.25	787.328	787.328	787.418	791.266	791.356		534.55	938.75	821.238	822.631	835.11	821.238	821.238	836.504
536.3	366.25	355.725	355.77	356.856	355.725	356.9		536.3	782.5	700.85	700.864	705.2	700.85	700.85	705.214	77.2855		535.85	897.5	815.629	815.917	824.257	815.629	815.629	824.545		535.75	863.75	787.274	787.274	787.384	791.814	791.924		534.5	891.25	821.207	822.867	837.136	821.207	821.207	838.796
536.25	378.75	355.699	355.754	357.048	355.699	357.104		536.25	766.25	700.816	700.834	705.755	700.816	700.816	705.772	60.4775		535.8	950	815.602	815.943	825.356	815.602	815.602	825.697		535.7	816.25	787.217	787.217	787.351	792.44	792.573		534.45	941.25	821.177	823.149	839.396	821.177	821.177	841.368
536.2	373.75	355.675	355.743	357.283	355.675	357.351		536.2	793.75	700.782	700.804	706.379	700.782	700.782	706.401	87.3485		535.75	938.75	815.573	815.976	826.573	815.573	815.573	826.977		535.65	831.25	787.161	787.161	787.323	793.154	793.316		534.4	923.75	821.149	823.486	841.908	821.149	821.149	844.245
536.15	405	355.655	355.74	357.567	355.655	357.651		536.15	801.25	700.75	700.777	707.081	700.75	700.75	707.109	94.1414		535.7	908.75	815.541	816.016	827.92	815.541	815.541	828.396		535.6	868.75	787.102	787.102	787.298	793.964	794.161		534.35	926.25	821.121	823.884	844.68	821.12	821.12	847.444
536.1	390	355.636	355.74	357.902	355.636	358.006		536.1	771.25	700.717	700.751	707.866	700.717	700.717	707.9	63.3499		535.65	901.25	815.509	816.07	829.409	815.509	815.509	829.97		535.55	883.75	787.044	787.044	787.283	794.884	795.122		534.3	882.5	821.092	824.351	847.725	821.092	821.092	850.983
536.05	348.75	355.616	355.744	358.297	355.616	358.425		536.05	787.5	700.684	700.726	708.742	700.684	700.684	708.784	78.7165		535.6	943.75	815.477	816.136	831.048	815.477	815.477	831.708		535.5	870	786.982	786.982	787.27	795.917	796.205		534.25	861.25	821.066	824.898	851.049	821.065	821.065	854.882
536	361.25	355.596	355.752	358.759	355.596	358.916		536	738.75	700.65	700.702	709.715	700.65	700.65	709.766	28.9835		535.55	957.5	815.446	816.219	832.848	815.446	815.446	833.622		535.45	887.5	786.919	786.919	787.266	797.079	797.425		534.2	900	821.039	825.535	854.657	821.039	821.039	859.153
535.95	375	355.575	355.766	359.299	355.575	359.49		535.95	727.5	700.615	700.679	710.794	700.615	700.615	710.858	16.6424		535.5	930	815.418	816.324	834.822	815.418	815.418	835.728		535.4	831.25	786.849	786.849	787.266	798.374	798.791		534.15	902.5	821.013	826.273	858.548	821.013	821.013	863.808
535.9	402.5	355.554	355.788	359.928	355.554	360.162		535.9	750	700.58	700.658	711.989	700.58	700.58	712.067	37.9329		535.45	947.5	815.39	816.449	836.975	815.39	815.39	838.034		535.35	867.5	786.775	786.775	787.275	799.819	800.319		534.1	898.75	820.99	827.128	862.717	820.989	820.989	868.856
535.85	377.5	355.536	355.821	360.661	355.536	360.946		535.85	800	700.547	700.642	713.31	700.547	700.547	713.406	86.5943		535.4	883.75	815.361	816.598	839.315	815.361	815.361	840.552		535.3	872.5	786.701	786.701	787.301	801.429	802.028		534.05	882.5	820.965	828.109	867.153	820.965	820.965	874.298
535.8	385	355.518	355.865	361.509	355.518	361.855		535.8	786.25	700.512	700.629	714.764	700.512	700.512	714.881	71.369		535.35	835	815.332	816.772	841.85	815.332	815.332	843.29		535.25	888.75	786.626	786.626	787.342	803.215	803.93		534	917.5	820.937	829.231	871.833	820.936	820.936	880.128
535.75	362.5	355.497	355.918	362.482	355.497	362.903		535.75	792.5	700.477	700.619	716.363	700.477	700.477	716.504	75.9955		535.3	945	815.304	816.979	844.59	815.304	815.304	846.265		535.2	873.75	786.55	786.55	787.403	805.19	806.043		533.95	876.25	820.907	830.51	876.737	820.906	820.906	886.341
535.7	380	355.474	355.983	363.6	355.474	364.11		535.7	777.5	700.438	700.611	718.11	700.438	700.438	718.282	59.2178		535.25	907.5	815.279	817.223	847.542	815.279	815.279	849.485		535.15	860	786.473	786.473	787.488	807.367	808.382		533.9	943.75	820.877	831.966	881.833	820.876	820.876	892.925
535.65	383.75	355.45	356.065	364.881	355.45	365.496		535.65	791.25	700.395	700.604	720.016	700.395	700.395	720.225	71.0249		535.2	946.25	815.254	817.506	850.707	815.254	815.254	852.959		535.1	905	786.386	786.386	787.589	809.75	810.953		533.85	988.75	820.844	833.617	887.081	820.843	820.843	899.856
535.6	391.25	355.428	356.168	366.346	355.428	367.087		535.6	785	700.35	700.604	722.094	700.35	700.35	722.347	62.653		535.15	877.5	815.231	817.835	854.092	815.231	815.231	856.696		535.05	872.5	786.298	786.298	787.723	812.358	813.784		533.8	901.25	820.811	835.482	892.435	820.809	820.809	907.111
535.55	376.25	355.403	356.293	368.012	355.403	368.903		535.55	822.5	700.305	700.611	724.355	700.305	700.305	724.661	97.8394		535.1	885	815.207	818.212	857.694	815.207	815.207	860.699		535	902.5	786.214	786.214	787.897	815.211	816.894		533.75	921.25	820.776	837.583	897.839	820.773	820.773	914.653
535.5	392.5	355.376	356.444	369.904	355.376	370.972		535.5	808.75	700.26	700.629	726.808	700.26	700.26	727.176	81.5736		535.05	911.25	815.179	818.64	861.51	815.179	815.179	864.971		534.95	940	786.13	786.13	788.115	818.312	820.297		533.7	966.25	820.739	839.941	903.232	820.734	820.734	922.443
535.45	382.5	355.345	356.623	372.043	355.345	373.321		535.45	776.25	700.214	700.657	729.461	700.214	700.214	729.905	46.3455		535	892.5	815.151	819.131	865.54	815.151	815.151	869.52		534.9	875	786.041	786.041	788.375	821.667	824.001		533.65	918.75	820.698	842.577	908.544	820.692	820.692	930.435
535.4	410	355.309	356.837	374.454	355.309	375.982		535.4	798.75	700.167	700.699	732.325	700.167	700.167	732.857	65.893		534.95	920	815.123	819.69	869.777	815.123	815.123	874.345		534.85	823.75	785.943	785.943	788.683	825.28	828.02		533.6	952.5	820.657	845.518	913.706	820.649	820.649	938.583
535.35	405	355.27	357.09	377.167	355.27	378.987		535.35	793.75	700.121	700.757	735.408	700.121	700.121	736.044	57.7058		534.9	957.5	815.094	820.325	874.214	815.093	815.093	879.446		534.8	885	785.846	785.846	789.054	829.166	832.374		533.55	977.5	820.618	848.789	918.642	820.607	820.607	946.834
535.3	413.75	355.227	357.392	380.209	355.227	382.374		535.3	816.25	700.077	700.836	738.719	700.076	700.076	739.479	76.7711		534.85	931.25	815.062	821.043	878.835	815.062	815.062	884.817		534.75	938.75	785.75	785.75	789.499	833.331	837.079		533.5	992.5	820.577	852.411	923.269	820.563	820.563	955.131
535.25	426.25	355.18	357.749	383.611	355.18	386.18		535.25	780	700.037	700.942	742.267	700.037	700.037	743.172	36.828		534.8	940	815.027	821.853	883.625	815.027	815.027	890.452		534.7	940	785.656	785.656	790.025	837.775	842.145		533.45	935	820.534	856.405	927.51	820.515	820.515	963.418
535.2	435	355.131	358.172	387.407	355.131	390.448		535.2	795	699.995	701.071	746.05	699.995	699.995	747.127	47.8734		534.75	972.5	814.991	822.765	888.568	814.99	814.99	896.343		534.65	907.5	785.564	785.564	790.647	842.5	847.582		533.4	981.25	820.491	860.797	931.291	820.467	820.467	971.646
535.15	432.5	355.077	358.669	391.626	355.077	395.218		535.15	732.5	699.951	701.228	750.072	699.951	699.951	751.349	-18.8491		534.7	956.25	814.954	823.792	893.64	814.953	814.953	902.479		534.6	848.75	785.466	785.466	791.364	847.489	853.388		533.35	968.75	820.448	865.606	934.539	820.415	820.415	979.762
535.1	427.5	355.017	359.252	396.3	355.017	400.535		535.1	745	699.906	701.418	754.336	699.906	699.906	755.848	-10.8475		534.65	978.75	814.915	824.943	898.815	814.914	814.914	908.845		534.55	893.75	785.358	785.358	792.189	852.734	859.565		533.3	1015	820.405	870.853	937.193	820.363	820.363	987.726
535.05	415	354.955	359.936	401.466	354.955	406.447		535.05	835	699.857	701.642	758.839	699.857	699.857	760.624	74.3762		534.6	967.5	814.876	826.233	904.064	814.875	814.875	915.423		534.5	905	785.242	785.242	793.134	858.222	866.114		533.25	972.5	820.365	876.554	939.201	820.309	820.309	995.502
535	440	354.89	360.735	407.155	354.89	413.001		535	821.25	699.807	701.91	763.582	699.807	699.807	765.685	55.5647		534.55	911.25	814.835	827.672	909.352	814.834	814.834	922.192		534.45	951.25	785.126	785.126	794.225	863.947	873.045		533.2	1008.75	820.328	882.725	940.52	820.254	820.254	1003.06
534.95	476.25	354.817	361.663	413.397	354.817	420.243		534.95	820	699.754	702.226	768.559	699.754	699.754	771.031	48.9687		534.5	988.75	814.794	829.275	914.643	814.791	814.791	929.129		534.4	918.75	785.007	785.007	795.473	869.882	880.348		533.15	990	820.291	889.372	941.12	820.196	820.196	1010.39
534.9	431.25	354.739	362.738	420.225	354.739	428.223		534.9	875	699.695	702.595	773.761	699.695	699.695	776.661	98.339		534.45	972.5	814.751	831.057	919.898	814.748	814.748	936.21		534.35	973.75	784.885	784.886	796.896	876.004	888.015		533.1	1000	820.259	896.502	940.988	820.136	820.136	1017.48
534.85	457.5	354.655	363.98	427.665	354.655	436.99		534.85	831.25	699.632	703.026	779.178	699.632	699.632	782.573	48.6774		534.4	980	814.706	833.03	925.072	814.702	814.702	943.403		534.3	928.75	784.755	784.755	798.508	882.275	896.028		533.05	1016.25	820.232	904.116	940.127	820.073	820.073	1024.33
534.8	508.75	354.564	365.412	435.745	354.564	446.593		534.8	847.5	699.563	703.527	784.798	699.563	699.563	788.762	58.738		534.35	981.25	814.661	835.212	930.121	814.656	814.656	950.683		534.25	980	784.618	784.619	800.33	888.663	904.375		533	1038.75	820.214	912.209	938.555	820.011	820.011	1030.96
534.75	500	354.464	367.055	444.486	354.464	457.076		534.75	883.75	699.491	704.11	790.606	699.491	699.491	795.225	88.5249		534.3	1000	814.614	837.619	934.998	814.607	814.607	958.016		534.2	933.75	784.479	784.479	802.387	895.131	913.04		532.95	1040	820.204	920.765	936.299	819.945	819.945	1037.38
534.7	508.75	354.358	368.94	453.908	354.358	468.49		534.7	826.25	699.417	704.787	796.585	699.416	699.416	801.955	24.2947		534.25	1032.5	814.566	840.265	939.655	814.557	814.557	965.372		534.15	938.75	784.34	784.34	804.705	901.635	922.001		532.9	1025	820.208	929.766	933.406	819.878	819.878	1043.62
534.65	500	354.252	371.103	464.031	354.252	480.882		534.65	846.25	699.341	705.571	802.713	699.341	699.341	808.943	37.3068		534.2	1008.75	814.517	843.17	944.046	814.505	814.505	972.722		534.1	960	784.198	784.199	807.303	908.125	931.232		532.85	1023.75	820.226	939.18	929.927	819.807	819.807	1049.72
534.6	527.5	354.137	373.565	474.854	354.137	494.282		534.6	905	699.268	706.477	808.968	699.267	699.267	816.179	88.8212		534.15	1027.5	814.468	846.35	948.124	814.454	814.454	980.035		534.05	932.5	784.059	784.061	810.214	914.551	940.707		532.8	1045	820.262	948.969	925.929	819.734	819.734	1055.69
534.55	511.25	354.015	376.366	486.378	354.014	508.729		534.55	857.5	699.192	707.517	815.317	699.191	699.191	823.643	33.8567		534.1	986.25	814.421	849.823	951.844	814.402	814.402	987.284		534	948.75	783.92	783.922	813.456	920.853	950.392		532.75	1046.25	820.321	959.087	921.483	819.657	819.657	1061.58
534.5	473.75	353.886	379.542	498.595	353.886	524.251		534.5	840	699.113	708.705	821.724	699.112	699.112	831.318	8.68175		534.05	1010	814.374	853.606	955.163	814.35	814.35	994.444		533.95	946.25	783.782	783.785	817.058	926.973	960.253		532.7	1101.25	820.409	969.475	916.666	819.578	819.578	1067.4
534.45	545	353.746	383.129	511.484	353.746	540.867		534.45	843.75	699.032	710.059	828.158	699.031	699.031	839.187	4.56348		534	987.5	814.328	857.714	958.041	814.297	814.297	1001.49		533.9	935	783.636	783.64	821.038	932.842	970.248		532.65	1083.75	820.534	980.069	911.558	819.497	819.497	1073.17
534.4	536.25	353.597	387.172	525.018	353.597	558.593		534.4	868.75	698.949	711.595	834.576	698.947	698.947	847.225	21.5251		533.95	972.5	814.283	862.163	960.443	814.244	814.244	1008.4		533.85	936.25	783.481	783.487	825.419	938.394	980.338		532.6	1088.75	820.702	990.79	906.237	819.415	819.415	1078.9
534.35	587.5	353.438	391.717	539.155	353.437	577.435		534.35	912.5	698.863	713.334	840.938	698.861	698.861	855.413	57.0871		533.9	992.5	814.24	866.969	962.338	814.19	814.19	1015.17		533.8	968.75	783.322	783.33	830.233	943.573	990.492		532.55	1123.75	820.923	1001.55	900.777	819.33	819.33	1084.59
534.3	627.5	353.268	396.81	553.846	353.267	597.389		534.3	907.5	698.78	715.3	847.205	698.777	698.777	863.73	43.7697		533.85	1032.5	814.199	872.144	963.703	814.136	814.136	1021.77		533.75	1007.5	783.157	783.168	835.504	948.317	1000.67		532.5	1063.75	821.202	1012.26	895.249	819.241	819.241	1090.23
534.25	620	353.082	402.498	569.02	353.081	618.437		534.25	893.75	698.693	717.509	853.324	698.69	698.69	872.147	21.6031		533.8	1036.25	814.16	877.699	964.518	814.08	814.08	1028.22		533.7	1038.75	782.983	782.997	841.251	952.565	1010.85		532.45	1068.75	821.555	1022.8	889.722	819.149	819.149	1095.78
534.2	621.25	352.874	408.827	584.593	352.873	640.548		534.2	875	698.6	719.982	859.244	698.595	698.595	880.635	-5.6354		533.75	1023.75	814.122	883.645	964.771	814.022	814.022	1034.49		533.65	1007.5	782.797	782.816	847.496	956.26	1020.98		532.4	1092.5	821.996	1033.09	884.259	819.056	819.056	1101.23
534.15	653.75	352.647	415.855	600.479	352.646	663.689		534.15	868.75	698.501	722.742	864.919	698.495	698.495	889.172	-20.4218		533.7	1055	814.086	889.988	964.458	813.96	813.96	1040.61		533.6	985	782.605	782.631	854.263	959.36	1031.04		532.35	1176.25	822.538	1042.99	878.909	818.961	818.961	1106.51
534.1	698.75	352.401	423.638	616.572	352.4	687.813		534.1	931.25	698.401	725.818	870.304	698.393	698.393	897.737	33.5135		533.65	1032.5	814.053	896.735	963.583	813.896	813.896	1046.58		533.55	1051.25	782.396	782.43	861.561	961.812	1041.01		532.3	1130	823.2	1052.4	873.721	818.865	818.865	1111.59
534.05	741.25	352.141	432.238	632.762	352.138	712.864		534.05	962.5	698.301	729.237	875.352	698.291	698.291	906.308	56.192		533.6	1095	814.024	903.885	962.153	813.828	813.828	1052.41		533.5	1065	782.176	782.221	869.409	963.587	1050.87		532.25	1095	824	1061.19	868.733	818.769	818.769	1116.39
534	766.25	351.862	441.709	648.914	351.859	738.769		534	953.75	698.199	733.022	880.015	698.186	698.186	914.863	38.8866		533.55	1081.25	814.001	911.442	960.19	813.759	813.759	1058.12		533.45	1002.5	781.951	782.011	877.824	964.665	1060.6		532.2	1168.75	824.958	1069.27	863.974	818.672	818.672	1120.85
533.95	765	351.564	452.107	664.889	351.559	765.442		533.95	897.5	698.096	737.2	884.247	698.079	698.079	923.384	-25.8844		533.5	1056.25	813.988	919.398	957.717	813.687	813.687	1063.73		533.4	1110	781.718	781.797	886.809	965.025	1070.19		532.15	1103.75	826.093	1076.5	859.463	818.571	818.571	1124.92
533.9	765	351.248	463.49	680.539	351.242	792.793		533.9	921.25	697.992	741.797	888.007	697.97	697.97	931.855	-10.605		533.45	1120	813.984	927.745	954.762	813.614	813.614	1069.26		533.35	1087.5	781.476	781.579	896.36	964.658	1079.65		532.1	1118.75	827.432	1082.8	855.221	818.469	818.469	1128.52
533.85	842.5	350.913	475.908	695.705	350.904	820.718		533.85	953.75	697.886	746.837	891.256	697.858	697.858	940.262	13.4876		533.4	1083.75	813.994	936.47	951.36	813.538	813.538	1074.75		533.3	1057.5	781.219	781.353	906.469	963.561	1088.95		532.05	1110	829.004	1088.08	851.258	818.368	818.368	1131.61
533.8	856.25	350.558	489.415	710.226	350.546	849.107		533.8	932.5	697.782	752.348	893.963	697.746	697.746	948.6	-16.0999		533.35	1095	814.018	945.55	947.55	813.459	813.459	1080.2		533.25	1117.5	780.957	781.131	917.129	961.754	1098.1		532	1168.75	830.833	1092.25	847.577	818.267	818.267	1134.13
533.75	826.25	350.189	504.061	723.944	350.173	877.848		533.75	920	697.679	758.351	896.097	697.633	697.633	956.861	-36.8609		533.3	1091.25	814.064	954.968	943.379	813.382	813.382	1085.65		533.2	1111.25	780.685	780.909	928.316	959.253	1107.11		531.95	1122.5	832.945	1095.25	844.176	818.162	818.162	1136.05
533.7	902.5	349.807	519.889	736.696	349.785	906.822		533.7	915	697.575	764.867	897.634	697.517	697.517	965.042	-50.0421		533.25	1122.5	814.135	964.691	938.89	813.304	813.304	1091.11		533.15	1128.75	780.403	780.692	939.999	956.087	1115.97		531.9	1140	835.373	1097.04	841.053	818.058	818.058	1137.35
533.65	935	349.405	536.926	748.318	349.376	935.898		533.65	933.75	697.471	771.913	898.555	697.397	697.397	973.144	-39.3942		533.2	1151.25	814.232	974.681	934.127	813.222	813.222	1096.59		533.1	1108.75	780.111	780.48	952.14	952.294	1124.69		531.85	1140	838.148	1097.58	838.201	817.955	817.955	1138.02
533.6	917.5	348.982	555.196	758.657	348.942	964.95		533.6	983.75	697.36	779.498	898.842	697.267	697.267	981.166	2.58379		533.15	1046.25	814.362	984.897	929.14	813.14	813.14	1102.12		533.05	1173.75	779.807	780.277	964.687	947.915	1133.27		531.8	1190	841.293	1096.87	835.605	817.85	817.85	1138.06
533.55	942.5	348.545	574.722	767.582	348.493	993.865		533.55	1006.25	697.247	787.638	898.495	697.13	697.13	989.121	17.1294		533.1	1093.75	814.532	995.293	923.977	813.056	813.056	1107.69		533	1098.75	779.489	780.087	977.582	943.001	1141.69		531.75	1151.25	844.837	1094.91	833.254	817.743	817.743	1137.51
533.5	1012.5	348.093	595.506	774.965	348.023	1022.52		533.5	976.25	697.134	796.342	897.517	696.987	696.987	997.019	-20.7691		533.05	1156.25	814.747	1005.81	918.684	812.972	812.972	1113.3		532.95	1216.25	779.169	779.925	990.768	937.616	1149.97		531.7	1060	848.806	1091.73	831.135	817.637	817.636	1136.4
533.45	1058.75	347.62	617.533	780.693	347.527	1050.79		533.45	1117.5	697.021	805.61	895.915	696.837	696.837	1004.87	112.628		533	1166.25	815.016	1016.4	913.307	812.887	812.887	1118.95		532.9	1220	778.843	779.795	1004.16	931.817	1158.09		531.65	1193.75	853.22	1087.38	829.232	817.529	817.529	1134.78
533.4	1026.25	347.135	640.786	784.686	347.012	1078.58		533.4	1075	696.906	815.436	893.701	696.676	696.676	1012.69	62.3096		532.95	1103.75	815.345	1026.99	907.888	812.8	812.8	1124.62		532.85	1192.5	778.512	779.707	1017.68	925.666	1166.03		531.6	1138.75	858.097	1081.93	827.53	817.421	817.421	1132.71
533.35	1096.25	346.632	665.219	786.875	346.472	1105.78		533.35	1037.5	696.794	825.811	890.9	696.508	696.508	1020.49	17.011		532.9	1122.5	815.746	1037.51	902.47	812.714	812.714	1130.3		532.8	1142.5	778.176	779.668	1031.21	919.224	1173.75		531.55	1176.25	863.448	1075.44	826.013	817.314	817.313	1130.28
533.3	1122.5	346.118	690.776	787.223	345.908	1132.3		533.3	1060	696.689	836.722	887.542	696.335	696.335	1028.28	31.7173		532.85	1137.5	816.226	1047.88	897.085	812.623	812.623	1135.94		532.75	1170	777.838	779.695	1044.67	912.557	1181.25		531.5	1148.75	869.273	1068.02	824.665	817.207	817.205	1127.55
533.25	1136.25	345.592	717.377	785.716	345.319	1158.05		533.25	1110	696.593	848.14	883.658	696.157	696.157	1036.08	73.9212		532.8	1163.75	816.796	1058.02	891.769	812.53	812.53	1141.53		532.7	1176.25	777.481	779.782	1057.91	905.71	1188.44		531.45	1148.75	875.568	1059.77	823.471	817.101	817.098	1124.61
533.2	1235	345.06	744.926	782.368	344.705	1182.94		533.2	1078.75	696.506	860.028	879.282	695.968	695.968	1043.88	34.8711		532.75	1133.75	817.472	1067.86	886.553	812.436	812.436	1147.02		532.65	1165	777.126	779.965	1070.84	898.76	1195.32		531.4	1125	882.313	1050.79	822.416	816.996	816.991	1121.54
533.15	1193.75	344.532	773.309	777.223	344.073	1206.92		533.15	1067.5	696.44	872.349	874.464	695.78	695.78	1051.69	15.8075		532.7	1188.75	818.266	1077.32	881.465	812.342	812.342	1152.37		532.6	1188.75	776.77	780.258	1083.34	891.763	1201.82		531.35	1207.5	889.484	1041.2	821.49	816.895	816.888	1118.4
533.1	1238.75	344.009	802.38	770.341	343.42	1229.89		533.1	1121.25	696.394	885.047	869.243	695.588	695.588	1059.51	61.7415		532.65	1167.5	819.193	1086.31	876.526	812.245	812.245	1157.53		532.55	1293.75	776.41	780.679	1095.26	884.767	1207.88		531.3	1108.75	897.032	1031.11	820.675	816.796	816.786	1115.25
533.05	1302.5	343.501	831.977	761.81	342.745	1251.8		533.05	1151.25	696.372	898.055	863.664	695.389	695.389	1067.31	83.9381		532.6	1173.75	820.27	1094.74	871.756	812.148	812.148	1162.47		532.5	1198.75	776.043	781.246	1106.48	877.817	1213.45		531.25	1072.5	904.901	1020.64	819.961	816.701	816.685	1112.15
533	1262.5	343.015	861.913	751.736	342.05	1272.56		533	1113.75	696.38	911.3	857.776	695.186	695.186	1075.08	38.6668		532.55	1198.75	821.512	1102.54	867.17	812.048	812.048	1167.12		532.45	1226.25	775.672	781.986	1116.87	870.959	1218.47		531.2	1067.5	913.017	1009.91	819.335	816.609	816.586	1109.11
532.95	1287.5	342.565	891.986	740.249	341.34	1292.12		532.95	1157.5	696.427	924.702	851.63	694.982	694.982	1082.8	74.7047		532.5	1165	822.939	1109.62	862.782	811.948	811.948	1171.45		532.4	1225	775.3	782.93	1126.31	864.236	1222.88		531.15	1143.75	921.288	999.019	818.785	816.52	816.485	1106.16
532.9	1341.25	342.17	921.975	727.493	340.619	1310.4		532.9	1152.5	696.52	938.166	845.276	694.776	694.776	1090.41	62.0906		532.45	1155	824.568	1115.93	858.6	811.846	811.846	1175.4		532.35	1221.25	774.923	784.106	1134.69	857.677	1226.63		531.1	1106.25	929.615	988.074	818.303	816.437	816.387	1103.27
532.85	1355	341.84	951.63	713.616	339.885	1327.32		532.85	1137.5	696.668	951.591	838.762	694.571	694.571	1097.88	39.6202		532.4	1197.5	826.421	1121.38	854.631	811.743	811.743	1178.94		532.3	1206.25	774.537	785.542	1141.9	851.308	1229.67		531.05	1122.5	937.882	977.174	817.884	816.365	816.292	1100.43
532.8	1323.75	341.591	980.692	698.774	339.137	1342.78		532.8	1135	696.877	964.864	832.134	694.363	694.363	1105.15	29.8513		532.35	1190	828.515	1125.92	850.877	811.64	811.64	1182.04		532.25	1193.75	774.154	787.287	1147.84	845.165	1231.98		531	1170	945.953	966.397	817.512	816.3	816.195	1097.58
532.75	1345	341.452	1008.9	683.14	338.383	1356.72		532.75	1105	697.162	977.871	825.44	694.158	694.158	1112.16	-7.15653		532.3	1182.5	830.872	1129.51	847.341	811.534	811.534	1184.65		532.2	1206.25	773.762	789.367	1152.43	839.254	1233.53		530.95	1078.75	953.693	955.824	817.183	816.245	816.096	1094.66
532.7	1353.75	341.436	1035.95	666.866	337.615	1369.03		532.7	1063.75	697.531	990.49	818.722	693.955	693.955	1118.83	-55.0835		532.25	1217.5	833.513	1132.1	844.023	811.43	811.43	1186.77		532.15	1280	773.367	791.83	1155.62	833.597	1234.31		530.9	1095	960.962	945.523	816.891	816.208	815.999	1091.59
532.65	1398.75	341.573	1061.59	650.118	336.835	1379.61		532.65	1152.5	697.994	1002.59	812.016	693.749	693.749	1125.1	27.3988		532.2	1207.5	836.456	1133.66	840.918	811.324	811.324	1188.38		532.1	1261.25	772.973	794.722	1157.35	828.209	1234.33		530.85	1177.5	967.62	935.557	816.637	816.198	815.906	1088.29
532.6	1356.25	341.898	1085.51	633.054	336.046	1388.37		532.6	1112.5	698.564	1014.04	805.362	693.544	693.544	1130.88	-18.3826		532.15	1213.75	839.716	1134.17	838.02	811.216	811.216	1189.47		532.05	1288.75	772.583	798.09	1157.6	823.098	1233.62		530.8	1116.25	973.526	925.971	816.413	816.22	815.816	1084.68
532.55	1436.25	342.452	1107.46	615.83	335.255	1395.24		532.55	1075	699.253	1024.73	798.79	693.336	693.336	1136.1	-61.0966		532.1	1177.5	843.315	1133.63	835.327	811.109	811.109	1190.05		532	1252.5	772.184	801.967	1156.35	818.258	1232.2		530.75	1041.25	978.549	916.802	816.212	816.28	815.727	1080.66
532.5	1420	343.277	1127.18	598.586	334.461	1400.12		532.5	1186.25	700.077	1034.51	792.332	693.127	693.127	1140.67	45.5832		532.05	1210	847.264	1132.04	832.83	811.002	811.002	1190.13		531.95	1211.25	771.782	806.401	1153.62	813.691	1230.14		530.7	1005	982.578	908.082	816.036	816.393	815.642	1076.16
532.45	1442.5	344.414	1144.41	581.446	333.66	1402.95		532.45	1161.25	701.049	1043.28	786.012	692.912	692.912	1144.51	16.7358		532	1211.25	851.574	1129.42	830.522	810.894	810.894	1189.72		531.9	1185	771.38	811.438	1149.44	809.4	1227.51		530.65	1028.75	985.513	899.829	815.876	816.567	815.558	1071.11
532.4	1376.25	345.92	1158.94	564.531	332.857	1403.68		532.4	1183.75	702.186	1050.92	779.852	692.692	692.692	1147.57	36.1795		531.95	1186.25	856.252	1125.79	828.393	810.785	810.785	1188.86		531.85	1287.5	770.978	817.116	1143.86	805.381	1224.4		530.6	1091.25	987.285	892.058	815.733	816.82	815.478	1065.46
532.35	1345	347.861	1170.58	547.952	332.059	1402.28		532.35	1152.5	703.508	1057.33	773.876	692.47	692.47	1149.78	2.7214		531.9	1178.75	861.302	1121.2	826.436	810.677	810.677	1187.58		531.8	1232.5	770.581	823.472	1136.95	801.631	1220.89		530.55	1057.5	987.852	884.779	815.609	817.172	815.403	1059.2
532.3	1422.5	350.295	1179.17	531.792	331.258	1398.74		532.3	1203.75	705.035	1062.45	768.102	692.247	692.247	1151.09	52.6591		531.85	1216.25	866.722	1115.69	824.642	810.57	810.57	1185.91		531.75	1198.75	770.192	830.535	1128.8	798.144	1217.1		530.5	1042.5	987.197	877.99	815.498	817.642	815.333	1052.33
532.25	1371.25	353.3	1184.59	516.138	330.463	1393.11		532.25	1163.75	706.786	1066.18	762.543	692.022	692.022	1151.47	12.2806		531.8	1221.25	872.502	1109.32	822.999	810.464	810.464	1183.9		531.7	1270	769.804	838.316	1119.5	794.904	1213.12		530.45	1017.5	985.33	871.682	815.395	818.247	815.264	1044.86
532.2	1345	356.948	1186.76	501.048	329.667	1385.42		532.2	1197.5	708.783	1068.5	757.212	691.798	691.798	1150.89	46.6052		531.75	1196.25	878.625	1102.16	821.499	810.358	810.358	1181.57		531.65	1210	769.421	846.823	1109.16	791.904	1209.05		530.4	996.25	982.295	865.844	815.299	819.01	815.195	1036.86
532.15	1375	361.33	1185.65	486.58	328.88	1375.8		532.15	1123.75	711.044	1069.35	752.116	691.574	691.574	1149.36	-25.6095		531.7	1177.5	885.067	1094.28	820.131	810.251	810.251	1178.98		531.6	1208.75	769.036	856.04	1097.89	789.124	1204.99		530.35	990	978.162	860.464	815.209	819.958	815.127	1028.41
532.1	1358.75	366.525	1181.24	472.764	328.091	1364.35		532.1	1113.75	713.589	1068.73	747.262	691.352	691.352	1146.87	-33.1246		531.65	1170	891.798	1085.75	818.887	810.145	810.145	1176.14		531.55	1231.25	768.652	865.945	1085.82	786.557	1201.02		530.3	1032.5	973.029	855.528	815.128	821.116	815.064	1019.61
532.05	1417.5	372.63	1173.6	459.633	327.305	1351.25		532.05	1163.75	716.436	1066.64	742.652	691.132	691.132	1143.46	20.2852		531.6	1191.25	898.774	1076.65	817.757	810.039	810.039	1173.11		531.5	1155	768.269	876.493	1073.06	784.189	1197.22		530.25	985	967.009	851.013	815.052	822.505	815.001	1010.58
532	1340	379.747	1162.81	447.212	326.528	1336.72		532	1155	719.602	1063.11	738.289	690.915	690.915	1139.17	15.8256		531.55	1233.75	905.95	1067.08	816.736	809.937	809.937	1169.89		531.45	1212.5	767.883	887.616	1059.76	782.002	1193.63		530.2	1005	960.23	846.901	814.982	824.144	814.942	1001.43
531.95	1387.5	387.966	1149.01	435.502	325.753	1320.97		531.95	1143.75	723.102	1058.19	734.173	690.704	690.704	1134.06	9.69014		531.5	1156.25	913.263	1057.1	815.811	809.836	809.835	1166.5		531.4	1271.25	767.507	899.239	1046.04	779.998	1190.29		530.15	972.5	952.832	843.167	814.915	826.044	814.884	992.306
531.9	1312.5	397.387	1132.35	424.505	324.984	1304.28		531.9	1125	726.95	1051.94	730.303	690.499	690.499	1128.19	-3.19236		531.45	1167.5	920.642	1046.81	814.973	809.734	809.733	1162.96		531.35	1223.75	767.131	911.242	1032.03	778.154	1187.2		530.1	1020	944.955	839.788	814.852	828.207	814.828	983.319
531.85	1296.25	408.11	1113.05	414.222	324.228	1286.93		531.85	1122.5	731.145	1044.42	726.668	690.295	690.295	1121.65	0.85376		531.4	1100	928.013	1036.28	814.217	809.633	809.632	1159.25		531.3	1235	766.762	923.496	1017.84	776.462	1184.33		530.05	960	936.744	836.74	814.792	830.624	814.773	974.58
531.8	1341.25	420.221	1091.34	404.639	323.483	1269.23		531.8	1071.25	735.688	1035.74	723.26	690.091	690.091	1114.51	-43.2581		531.35	1212.5	935.29	1025.59	813.535	809.533	809.531	1155.36		531.25	1175	766.395	935.84	1003.58	774.906	1181.63		530	967.5	928.336	834	814.735	833.269	814.721	966.179
531.75	1272.5	433.803	1067.45	395.746	322.758	1251.49		531.75	1067.5	740.579	1026	720.075	689.888	689.888	1106.88	-39.3757		531.3	1208.75	942.386	1014.83	812.923	809.438	809.435	1151.27		531.2	1213.75	766.028	948.091	989.367	773.469	1179.01		529.95	958.75	919.859	831.544	814.68	836.099	814.668	958.176
531.7	1221.25	448.915	1041.67	387.512	322.048	1234		531.7	1103.75	745.812	1015.31	717.109	689.691	689.69	1098.85	4.90219		531.25	1142.5	949.206	1004.06	812.375	809.348	809.343	1146.96		531.15	1175	765.672	960.064	975.291	772.149	1176.38		529.9	952.5	911.433	829.35	814.627	839.053	814.619	950.607
531.65	1206.25	465.6	1014.26	379.914	321.353	1217.07		531.65	1131.25	751.37	1003.8	714.352	689.498	689.498	1090.52	40.7283		531.2	1138.75	955.65	993.349	811.884	809.261	809.253	1142.38		531.1	1235	765.335	971.554	961.448	770.94	1173.6		529.85	965	903.159	827.394	814.576	842.048	814.569	943.469
531.6	1173.75	483.874	985.499	372.916	320.668	1200.95		531.6	1116.25	757.228	991.581	711.794	689.308	689.308	1081.99	34.2631		531.15	1078.75	961.618	982.755	811.442	809.178	809.165	1137.5		531.05	1217.5	765.028	982.35	947.92	769.84	1170.55		529.8	975	895.13	825.659	814.528	844.988	814.523	936.736
531.55	1168.75	503.723	955.669	366.483	319.988	1185.9		531.55	1071.25	763.352	978.794	709.424	689.121	689.12	1073.33	-2.07962		531.1	1077.5	967.014	972.333	811.044	809.097	809.077	1132.26		531	1185	764.754	992.231	934.771	768.834	1167.06		529.75	937.5	887.418	824.122	814.482	847.758	814.478	930.346
531.5	1190	525.115	925.059	360.593	319.324	1172.12		531.5	1038.75	769.701	965.559	707.232	688.935	688.934	1064.62	-25.8743		531.05	1062.5	971.751	962.136	810.69	809.026	808.994	1126.62		530.95	1188.75	764.518	1000.98	922.054	767.91	1162.97		529.7	967.5	880.082	822.764	814.437	850.238	814.434	924.219
531.45	1190	547.964	893.933	355.208	318.672	1159.76		531.45	1077.5	776.225	952.003	705.21	688.752	688.751	1055.94	21.5621		531	1142.5	975.746	952.206	810.373	808.964	808.915	1120.54		530.9	1087.5	764.34	1008.4	909.821	767.067	1158.15		529.65	918.75	873.167	821.567	814.393	852.311	814.391	918.264
531.4	1231.25	572.141	862.545	350.291	318.027	1148.92		531.4	1067.5	782.869	938.251	703.35	688.576	688.574	1047.32	20.1753		530.95	1073.75	978.924	942.576	810.088	808.911	808.837	1113.99		530.85	1130	764.227	1014.32	898.103	766.289	1152.46		529.6	931.25	866.703	820.517	814.353	853.87	814.351	912.39
531.35	1140	597.471	831.134	345.808	317.387	1139.64		531.35	1053.75	789.563	924.414	701.643	688.406	688.402	1038.82	14.9303		530.9	1051.25	981.228	933.28	809.833	808.873	808.762	1106.93		530.8	1131.25	764.202	1018.58	886.928	765.57	1145.79		529.55	942.5	860.71	819.597	814.314	854.832	814.313	906.514
531.3	1135	623.73	799.923	341.723	316.751	1131.87		531.3	1005	796.228	910.597	700.075	688.239	688.233	1030.44	-25.4419		530.85	1083.75	982.611	924.34	809.602	808.852	808.686	1099.35		530.75	1086.25	764.303	1021.09	876.326	764.915	1138.09		529.5	930	855.196	818.795	814.279	855.14	814.279	900.575
531.25	1120	650.641	769.112	338.005	316.117	1125.52		531.25	983.75	802.78	896.898	698.638	688.075	688.065	1022.2	-38.4453		530.8	1118.75	983.046	915.777	809.393	808.856	808.612	1091.24		530.7	1143.75	764.558	1021.77	866.307	764.314	1129.32		529.45	872.5	850.158	818.097	814.248	854.777	814.247	894.538
531.2	1147.5	677.89	738.892	334.63	315.493	1120.43		531.2	1036.25	809.131	883.405	697.321	687.916	687.9	1014.07	22.1775		530.75	1046.25	982.523	907.605	809.202	808.892	808.538	1082.61		530.65	1190	765.008	1020.61	856.875	763.761	1119.51		529.4	905	845.585	817.491	814.218	853.758	814.217	888.401
531.15	1120	705.102	709.422	331.569	314.878	1116.34		531.15	1058.75	815.189	870.201	696.12	687.765	687.74	1006.05	52.6967		530.7	1078.75	981.053	899.835	809.029	808.973	808.465	1073.5		530.6	1066.25	765.699	1017.61	848.024	763.247	1108.71		529.35	880	841.46	816.965	814.189	852.139	814.188	882.188
531.1	1142.5	731.862	680.836	328.792	314.27	1112.95		531.1	1043.75	820.859	857.352	695.023	687.621	687.584	998.103	45.6465		530.65	1037.5	978.661	892.474	808.872	809.115	808.394	1063.94		530.55	1076.25	766.697	1012.84	839.756	762.776	1097.04		529.3	857.5	837.766	816.513	814.164	850.007	814.164	875.958
531.05	1058.75	757.724	653.249	326.273	313.668	1109.91		531.05	982.5	826.048	844.919	694.025	687.489	687.433	990.183	-7.68268		530.6	1068.75	975.389	885.522	808.729	809.334	808.325	1054		530.5	1083.75	768.068	1006.43	832.059	762.342	1084.67		529.25	911.25	834.475	816.123	814.141	847.465	814.141	869.782
531	1080	782.215	626.754	323.984	313.07	1106.81		531	983.75	830.66	832.946	693.113	687.366	687.282	982.24	1.51003		530.55	1076.25	971.298	878.98	808.599	809.655	808.258	1043.76		530.45	1041.25	769.883	998.496	824.914	761.939	1071.79		529.2	896.25	831.561	815.789	814.121	844.634	814.12	863.743
530.95	1142.5	804.857	601.422	321.903	312.476	1103.23		530.95	998.75	834.612	821.471	692.279	687.254	687.13	974.225	24.5251		530.5	1018.75	966.46	872.841	808.481	810.104	808.194	1033.3		530.4	995	772.23	989.232	818.309	761.57	1058.64		529.15	817.5	828.993	815.5	814.1	841.629	814.1	857.923
530.9	1058.75	825.184	577.31	320.01	311.887	1098.73		530.9	960	837.834	810.531	691.523	687.166	686.985	966.098	-6.09837		530.45	1015	960.954	867.1	808.373	810.713	808.132	1022.74		530.35	1006.25	775.19	978.83	812.222	761.23	1045.48		529.1	887.5	826.741	815.252	814.08	838.564	814.08	852.399
530.85	1085	842.748	554.455	318.286	311.303	1092.88		530.85	991.25	840.262	800.147	690.838	687.107	686.845	957.817	33.4331		530.4	991.25	954.873	861.745	808.276	811.516	808.074	1012.19		530.3	1006.25	778.832	967.488	806.616	760.903	1032.55		529.05	866.25	824.779	815.04	814.06	835.54	814.06	847.238
530.8	1073.75	857.146	532.878	316.714	310.726	1085.29		530.8	1002.5	841.847	790.332	690.217	687.084	686.711	949.347	53.1527		530.35	1025	948.309	856.764	808.184	812.552	808.015	1001.76		530.25	1002.5	783.232	955.424	801.467	760.589	1020.14		529	868.75	823.076	814.857	814.041	832.636	814.041	842.487
530.75	1076.25	868.033	512.585	315.277	310.155	1075.59		530.75	903.75	842.551	781.088	689.65	687.106	686.577	940.663	-36.9131		530.3	975	941.362	852.143	808.1	813.86	807.959	991.588		530.2	1058.75	788.45	942.86	796.756	760.29	1008.49		528.95	911.25	821.604	814.698	814.021	829.914	814.021	838.176
530.7	1056.25	875.135	493.566	313.959	309.588	1063.49		530.7	957.5	842.358	772.417	689.135	687.186	686.446	931.758	25.7416		530.25	971.25	934.132	847.871	808.024	815.484	807.906	981.791		530.15	1091.25	794.514	930.002	792.452	760.001	997.804		528.9	840	820.34	814.563	814.001	827.42	814.001	834.32
530.65	1056.25	878.274	475.811	312.754	309.031	1048.78		530.65	943.75	841.273	764.318	688.668	687.345	686.32	922.645	21.1051		530.2	1025	926.713	843.93	807.954	817.456	807.856	972.484		530.1	1080	801.415	917.044	788.527	759.719	988.248		528.85	858.75	819.257	814.446	813.981	825.176	813.981	830.916
530.6	986.25	877.356	459.288	311.645	308.483	1031.32		530.6	968.75	839.311	756.777	688.244	687.601	686.196	913.345	55.4049		530.15	1020	919.196	840.303	807.889	819.805	807.808	963.77		530.05	1037.5	809.101	904.169	784.959	759.446	979.92		528.8	951.25	818.335	814.345	813.963	823.196	813.963	827.951
530.55	1025	872.4	443.971	310.632	307.952	1011.1		530.55	941.25	836.511	749.783	687.859	687.981	686.076	903.904	37.3459		530.1	932.5	911.666	836.974	807.828	822.545	807.761	955.729		530	1045	817.455	891.535	781.725	759.182	972.835		528.75	860	817.554	814.26	813.945	821.475	813.945	825.4
530.5	1006.25	863.509	429.813	309.7	307.435	988.153		530.5	893.75	832.924	743.316	687.509	688.516	685.961	894.382	-0.63176		530.05	952.5	904.201	833.926	807.772	825.668	807.717	948.417		529.95	1007.5	826.295	879.279	778.799	758.928	966.918		528.7	836.25	816.895	814.186	813.928	820.003	813.928	823.228
530.45	960	850.891	416.772	308.846	306.936	962.638		530.45	913.75	828.612	737.355	687.19	689.237	685.848	884.852	28.8977		530	960	896.87	831.142	807.72	829.143	807.674	941.852		529.9	987.5	835.369	867.517	776.162	758.687	962.005		528.65	851.25	816.343	814.125	813.914	818.763	813.914	821.403
530.4	870	834.829	404.793	308.059	306.452	934.776		530.4	910	823.657	731.882	686.903	690.188	685.74	875.41	34.5904		529.95	921.25	889.733	828.605	807.671	832.905	807.633	936.013		529.85	962.5	844.359	856.342	773.796	758.464	957.842		528.6	831.25	815.881	814.073	813.901	817.731	813.901	819.884
530.35	912.5	815.681	393.822	307.335	305.985	904.866		530.35	926.25	818.141	726.869	686.64	691.408	685.636	866.151	60.0993		529.9	955	882.84	826.298	807.625	836.856	807.594	930.836		529.8	961.25	852.89	845.822	771.681	758.26	954.098		528.55	858.75	815.496	814.029	813.889	816.884	813.889	818.632
530.3	848.75	793.86	383.803	306.665	305.536	873.258		530.3	863.75	812.154	722.293	686.401	692.939	685.534	857.184	6.56639		529.85	917.5	876.235	824.207	807.583	840.861	807.558	926.213		529.75	962.5	860.548	835.997	769.789	758.068	950.383		528.5	823.75	815.18	813.994	813.88	816.198	813.88	817.612
530.25	873.75	769.827	374.687	306.054	305.11	840.347		530.25	841.25	805.792	718.126	686.182	694.827	685.436	848.618	-7.36752		529.8	916.25	869.949	822.314	807.543	844.752	807.523	921.99		529.7	940	866.929	826.895	768.104	757.891	946.297		528.45	823.75	814.921	813.966	813.874	815.651	813.874	816.79
530.2	845	744.053	366.416	305.497	304.711	806.545		530.2	892.5	799.144	714.339	685.979	697.106	685.338	840.555	51.945		529.75	982.5	864.005	820.603	807.504	848.337	807.488	917.987		529.65	918.75	871.661	818.525	766.606	757.727	941.462		528.4	825	814.706	813.941	813.867	815.215	813.867	816.13
530.15	781.25	717.02	358.936	304.993	304.339	772.271		530.15	901.25	792.308	710.91	685.792	699.81	685.242	833.095	68.1546		529.7	898.75	858.422	819.062	807.468	851.419	807.455	914.008		529.6	925	874.449	810.879	765.272	757.571	935.559		528.35	858.75	814.531	813.921	813.86	814.874	813.86	815.605
530.1	727.5	689.187	352.186	304.533	303.99	737.926		530.1	882.5	785.368	707.811	685.617	702.958	685.146	826.317	56.183		529.65	921.25	853.21	817.676	807.435	853.81	807.424	909.859		529.55	915	875.102	803.933	764.081	757.416	928.367		528.3	783.75	814.387	813.901	813.853	814.608	813.853	815.19
530.05	700	661.002	346.119	304.119	303.67	703.9		530.05	902.5	778.412	705.02	685.456	706.551	685.053	820.279	82.2211		529.6	931.25	848.371	816.434	807.405	855.352	807.396	905.375		529.5	891.25	873.574	797.668	763.022	757.266	919.798		528.25	863.75	814.269	813.885	813.847	814.403	813.847	814.864
530	621.25	632.867	340.675	303.745	303.375	670.538		530	870	771.511	702.51	685.305	710.563	684.961	815.004	54.9958		529.55	891.25	843.903	815.323	807.377	855.938	807.37	900.432		529.45	912.5	869.951	792.047	762.078	757.119	909.891		528.2	825	814.175	813.872	813.841	814.247	813.841	814.612
529.95	593.75	605.147	335.806	303.41	303.105	638.154		529.95	900	764.733	700.259	685.164	714.939	684.871	810.481	89.5185		529.5	861.25	839.8	814.33	807.351	855.524	807.345	894.97		529.4	965	864.451	787.038	761.243	756.981	898.816		528.15	865	814.099	813.861	813.837	814.13	813.837	814.417
529.9	558.75	578.16	331.469	303.114	302.863	607.017		529.9	866.25	758.14	698.246	685.034	719.593	684.785	806.658	59.5918		529.45	865	836.051	813.447	807.328	854.139	807.323	888.994		529.35	916.25	857.394	782.602	760.507	756.851	886.836		528.1	837.5	814.038	813.852	813.833	814.043	813.833	814.268
529.85	563.75	552.169	327.614	302.854	302.648	577.34		529.85	843.75	751.78	696.453	684.915	724.398	684.703	803.435	40.3147		529.4	847.5	832.64	812.66	807.306	851.876	807.303	882.574		529.3	942.5	849.157	778.687	759.853	756.724	874.277		528.05	797.5	813.989	813.845	813.829	813.978	813.829	814.154
529.8	561.25	527.38	324.194	302.622	302.453	549.289		529.8	808.75	745.696	694.86	684.807	729.193	684.628	800.672	8.07789		529.35	868.75	829.553	811.962	807.286	848.881	807.283	875.832		529.25	861.25	840.153	775.255	759.276	756.604	861.498		528	791.25	813.947	813.835	813.823	813.928	813.823	814.065
529.75	500	503.959	321.169	302.417	302.28	522.986		529.75	817.5	739.918	693.448	684.71	733.786	684.558	798.187	19.313		529.3	883.75	826.771	811.344	807.269	845.34	807.266	868.925		529.2	830	830.786	772.259	758.766	756.49	848.848		527.95	811.25	813.913	813.827	813.817	813.89	813.817	813.996
529.7	465	482.02	318.5	302.236	302.124	498.507		529.7	818.75	734.465	692.197	684.619	737.963	684.491	795.771	22.9787		529.25	873.75	824.275	810.798	807.252	841.449	807.25	862.024		529.15	893.75	821.421	769.659	758.319	756.384	836.645		527.9	846.25	813.882	813.816	813.808	813.859	813.808	813.94
529.65	487.5	461.636	316.151	302.077	301.986	475.891		529.65	757.5	729.357	691.095	684.537	741.512	684.429	793.213	-35.7127		529.2	870	822.045	810.316	807.236	837.403	807.235	855.295		529.1	847.5	812.373	767.422	757.936	756.295	825.153		527.85	850	813.856	813.805	813.799	813.834	813.799	813.896
529.6	442.5	442.839	314.086	301.935	301.861	455.137		529.6	805	724.6	690.125	684.464	744.235	684.373	790.305	14.6954		529.15	858.75	820.062	809.892	807.223	833.374	807.221	848.887		529.05	831.25	803.873	765.504	757.605	756.217	814.558		527.8	871.25	813.835	813.797	813.792	813.815	813.792	813.863
529.55	406.25	425.631	312.277	301.808	301.749	436.218		529.55	820	720.198	689.275	684.398	745.967	684.322	786.872	33.1279		529.1	872.5	818.304	809.519	807.209	829.507	807.208	842.913		529	828.75	796.093	763.874	757.328	756.155	804.992		527.75	893.75	813.819	813.79	813.786	813.802	813.786	813.838
529.5	381.25	409.99	310.698	301.7	301.652	419.084		529.5	785	716.142	688.525	684.335	746.595	684.271	782.785	2.21499		529.05	813.75	816.753	809.192	807.198	825.907	807.197	837.459		528.95	791.25	789.12	762.487	757.086	756.098	796.503		527.7	882.5	813.804	813.782	813.779	813.79	813.779	813.818
529.45	400	395.868	309.324	301.607	301.568	403.662		529.45	766.25	712.426	687.868	684.275	746.078	684.221	777.983	-11.7333		529	816.25	815.39	808.906	807.187	822.647	807.187	832.57		528.9	803.75	782.998	761.312	756.877	756.046	789.099		527.65	777.5	813.79	813.774	813.771	813.778	813.771	813.799
529.4	413.75	383.194	308.129	301.525	301.494	389.86		529.4	746.25	709.04	687.292	684.218	744.445	684.173	772.475	-26.225		528.95	827.5	814.197	808.658	807.179	819.766	807.178	828.265		528.85	765	777.722	760.322	756.697	756	782.745		527.6	760	813.779	813.767	813.765	813.769	813.765	813.785
529.35	377.5	371.892	307.094	301.455	301.431	377.58		529.35	812.5	705.967	686.787	684.163	741.793	684.126	766.333	46.1673		528.9	818.75	813.157	808.442	807.172	817.275	807.171	824.532		528.8	815	773.249	759.488	756.539	755.956	777.368		527.55	816.25	813.769	813.76	813.759	813.762	813.759	813.774
529.3	338.75	361.868	306.196	301.393	301.373	366.712		529.3	788.75	703.195	686.347	684.112	738.277	684.081	759.688	29.0619		528.85	846.25	812.254	808.254	807.166	815.164	807.166	821.342		528.75	767.5	769.523	758.793	756.405	755.918	772.888		527.5	850	813.76	813.753	813.752	813.754	813.752	813.763
529.25	351.25	353.027	305.418	301.335	301.319	357.142		529.25	782.5	700.71	685.968	684.069	734.097	684.043	752.714	29.7859		528.8	813.75	811.474	808.093	807.162	813.41	807.162	818.654		528.7	836.25	766.458	758.21	756.285	755.879	769.197		527.45	802.5	813.754	813.749	813.748	813.75	813.748	813.756
529.2	361.25	345.271	304.743	301.28	301.267	348.759		529.2	748.75	698.487	685.638	684.028	729.459	684.007	745.592	3.15791		528.75	836.25	810.8	807.953	807.158	811.974	807.158	816.412		528.65	835	763.978	757.728	756.183	755.846	766.199		527.4	840	813.752	813.748	813.748	813.748	813.748	813.753
529.15	370	338.505	304.162	301.231	301.221	341.456		529.15	757.5	696.506	685.35	683.988	724.574	683.97	738.508	18.9916		528.7	800	810.221	807.832	807.154	810.82	807.154	814.565		528.6	760	761.998	757.33	756.097	755.817	763.792		527.35	878.75	813.748	813.745	813.745	813.745	813.745	813.749
529.1	361.25	332.634	303.663	301.188	301.18	335.125		529.1	682.5	694.747	685.096	683.946	719.639	683.932	731.633	-49.1335		528.65	815	809.725	807.728	807.151	809.907	807.151	813.058		528.55	835	760.432	756.998	756.018	755.786	761.877		527.3	826.25	813.742	813.74	813.74	813.74	813.74	813.743
529.05	353.75	327.566	303.235	301.149	301.143	329.664		529.05	762.5	693.194	684.877	683.908	714.826	683.896	725.117	37.3835		528.6	825	809.302	807.638	807.148	809.194	807.148	811.837		528.5	737.5	759.211	756.722	755.948	755.756	760.369		527.25	796.25	813.736	813.734	813.734	813.734	813.734	813.736
529	341.25	323.209	302.865	301.111	301.107	324.972		529	768.75	691.831	684.689	683.875	710.27	683.865	719.069	49.6811		528.55	808.75	808.94	807.559	807.144	808.644	807.144	810.855		528.45	752.5	758.267	756.494	755.885	755.727	759.193		527.2	822.5	813.73	813.729	813.729	813.729	813.729	813.73
528.95	342.5	319.481	302.545	301.074	301.071	320.959		528.95	777.5	690.637	684.527	683.844	706.065	683.836	713.564	63.9357		528.5	786.25	808.632	807.49	807.138	808.225	807.138	810.069		528.4	788.75	757.55	756.309	755.832	755.702	758.287		527.15	830	813.725	813.725	813.725	813.725	813.725	813.726
528.9	327.5	316.306	302.269	301.038	301.035	317.543		528.9	752.5	689.594	684.385	683.815	702.271	683.808	708.641	43.8587		528.45	835	808.37	807.429	807.132	807.91	807.132	809.444		528.35	805	757.014	756.162	755.79	755.684	757.599		527.1	848.75	813.722	813.721	813.721	813.721	813.721	813.722
528.85	340	313.616	302.033	301.004	301.002	314.649		528.85	716.25	688.688	684.263	683.786	698.917	683.781	704.312	11.9384		528.4	867.5	808.148	807.375	807.125	807.675	807.125	808.948		528.3	761.25	756.613	756.041	755.753	755.666	757.075		527.05	821.25	813.719	813.719	813.719	813.719	813.719	813.72
528.8	341.25	311.347	301.83	300.973	300.971	312.208		528.8	732.5	687.899	684.154	683.757	696.007	683.753	700.56	31.9402		528.35	882.5	807.96	807.328	807.118	807.502	807.118	808.555		528.25	786.25	756.32	755.946	755.724	755.653	756.684		527	773.75	813.714	813.714	813.714	813.714	813.714	813.714
528.75	355	309.443	301.657	300.944	300.943	310.158		528.75	742.5	687.22	684.061	683.731	693.528	683.727	697.358	45.1423		528.3	843.75	807.802	807.287	807.111	807.376	807.111	808.244		528.2	766.25	756.099	755.862	755.692	755.634	756.385		526.95	821.25	813.708	813.708	813.708	813.708	813.708	813.708
528.7	340	307.849	301.507	300.916	300.914	308.442		528.7	733.75	686.637	683.982	683.708	691.451	683.705	694.662	39.0878		528.25	830	807.669	807.251	807.103	807.284	807.103	807.998		528.15	761.25	755.936	755.792	755.662	755.615	756.159		526.9	841.25	813.702	813.702	813.702	813.702	813.702	813.702
528.65	333.75	306.52	301.377	300.887	300.886	307.011		528.65	700	686.141	683.917	683.69	689.738	683.688	692.422	7.5777		528.2	822.5	807.555	807.217	807.093	807.215	807.093	807.801		528.1	775	755.813	755.731	755.633	755.595	755.988		526.85	913.75	813.696	813.696	813.696	813.696	813.696	813.696
528.6	327.5	305.417	301.264	300.859	300.859	305.823		528.6	711.25	685.717	683.86	683.674	688.344	683.672	690.58	20.6697		528.15	826.25	807.459	807.187	807.083	807.165	807.083	807.644		528.05	801.25	755.727	755.684	755.61	755.579	755.863		526.8	820	813.692	813.691	813.691	813.691	813.691	813.692
528.55	340	304.505	301.166	300.833	300.832	304.84		528.55	698.75	685.357	683.812	683.658	687.225	683.657	689.082	9.66815		528.1	821.25	807.378	807.16	807.074	807.128	807.074	807.518		528	760	755.665	755.646	755.591	755.566	755.77		526.75	808.75	813.686	813.686	813.686	813.686	813.686	813.686
528.5	336.25	303.756	301.083	300.809	300.808	304.031		528.5	695	685.052	683.772	683.646	686.339	683.644	687.876	7.12391		528.05	853.75	807.314	807.14	807.068	807.103	807.068	807.421		527.95	800	755.62	755.616	755.575	755.555	755.701		526.7	832.5	813.679	813.679	813.679	813.679	813.679	813.679
528.45	325	303.142	301.011	300.786	300.786	303.367		528.45	731.25	684.797	683.739	683.635	685.647	683.634	686.916	44.3343		528	833.75	807.261	807.122	807.062	807.085	807.062	807.343		527.9	751.25	755.583	755.587	755.557	755.54	755.646		526.65	825	813.67	813.67	813.67	813.67	813.67	813.67
528.4	323.75	302.64	300.949	300.765	300.764	302.824		528.4	690	684.585	683.714	683.629	685.116	683.628	686.159	3.84135		527.95	848.75	807.216	807.106	807.057	807.071	807.057	807.279		527.85	737.5	755.549	755.557	755.535	755.522	755.597		526.6	827.5	813.661	813.661	813.661	813.661	813.661	813.661
528.35	313.75	302.229	300.893	300.743	300.743	302.38		528.35	688.75	684.407	683.693	683.623	684.71	683.623	685.565	3.18464		527.9	780	807.178	807.091	807.05	807.059	807.05	807.227		527.8	765	755.521	755.53	755.514	755.504	755.558		526.55	850	813.654	813.654	813.654	813.654	813.654	813.654
528.3	331.25	301.895	300.844	300.722	300.721	302.018		528.3	690	684.26	683.675	683.619	684.405	683.619	685.104	4.89612		527.85	832.5	807.145	807.077	807.043	807.049	807.043	807.184		527.75	801.25	755.499	755.508	755.497	755.488	755.527		526.5	850	813.647	813.647	813.647	813.647	813.647	813.647
528.25	333.75	301.625	300.802	300.702	300.702	301.725		528.25	668.75	684.137	683.661	683.615	684.178	683.615	684.747	-15.9969		527.8	835	807.118	807.065	807.037	807.04	807.037	807.149		527.7	803.75	755.484	755.492	755.484	755.477	755.506		526.45	845	813.64	813.64	813.64	813.64	813.64	813.64
528.2	335	301.408	300.766	300.685	300.685	301.489		528.2	678.75	684.035	683.649	683.611	684.01	683.611	684.472	-5.72186		527.75	842.5	807.095	807.054	807.031	807.033	807.031	807.12		527.65	772.5	755.474	755.48	755.475	755.469	755.49		526.4	853.75	813.633	813.633	813.633	813.633	813.633	813.633
528.15	321.25	301.233	300.735	300.67	300.67	301.299		528.15	691.25	684.035	683.722	683.692	683.97	683.691	684.345	6.90545		527.7	847.5	807.076	807.044	807.026	807.027	807.026	807.096		527.6	770	755.467	755.472	755.468	755.464	755.479		526.35	815	813.628	813.628	813.628	813.628	813.628	813.628
528.1	316.25	301.092	300.707	300.654	300.654	301.145		528.1	688.75	684.048	683.796	683.772	683.965	683.771	684.267	4.48326		527.65	793.75	807.061	807.037	807.021	807.022	807.021	807.078		527.55	712.5	755.458	755.462	755.459	755.456	755.467		526.3	823.75	813.622	813.622	813.622	813.622	813.622	813.622
528.05	305	300.976	300.68	300.638	300.638	301.019		528.05	695	684.074	683.871	683.852	683.984	683.851	684.227	10.773		527.6	827.5	807.047	807.028	807.016	807.016	807.016	807.06		527.5	770	755.451	755.455	755.453	755.45	755.458		526.25	816.25	813.615	813.615	813.615	813.615	813.615	813.615
528	315	300.882	300.656	300.621	300.621	300.916		528	661.25	684.11	683.947	683.932	684.022	683.932	684.216	-22.9663		527.55	843.75	807.034	807.02	807.01	807.01	807.01	807.045		527.45	722.5	755.45	755.453	755.451	755.449	755.455		526.2	798.75	813.607	813.607	813.607	813.607	813.607	813.607
527.95	321.25	300.806	300.633	300.606	300.606	300.833		527.95	712.5	684.154	684.024	684.012	684.072	684.012	684.228	28.2723		527.5	793.75	807.024	807.013	807.005	807.005	807.005	807.033		527.4	765	755.448	755.451	755.45	755.448	755.452		526.15	837.5	813.599	813.599	813.599	813.599	813.599	813.599
527.9	322.5	300.747	300.616	300.594	300.594	300.769		527.9	741.25	684.205	684.102	684.092	684.132	684.092	684.256	56.9941		527.45	838.75	807.014	807.006	806.999	806.999	806.999	807.021		527.35	738.75	755.446	755.447	755.447	755.445	755.449		526.1	873.75	813.592	813.592	813.592	813.592	813.592	813.592
527.85	330	300.701	300.602	300.585	300.585	300.719		527.85	655	684.262	684.18	684.172	684.198	684.172	684.297	-29.2968		527.4	826.25	807.005	806.999	806.993	806.993	806.993	807.01		527.3	753.75	755.441	755.442	755.441	755.44	755.443		526.05	868.75	813.586	813.586	813.586	813.586	813.586	813.586
527.8	326.25	300.663	300.589	300.575	300.575	300.677		527.8	695	684.323	684.259	684.252	684.269	684.252	684.347	10.6529		527.35	808.75	806.996	806.992	806.987	806.987	806.987	807.001		527.25	806.25	755.43	755.431	755.431	755.43	755.432		526	848.75	813.579	813.579	813.579	813.579	813.579	813.579
527.75	285	300.63	300.575	300.563	300.563	300.641		527.75	738.75	684.388	684.337	684.332	684.343	684.332	684.405	54.3453		527.3	868.75	806.989	806.986	806.982	806.982	806.982	806.993		527.2	787.5	755.418	755.418	755.418	755.418	755.419		525.95	837.5	813.571	813.571	813.571	813.571	813.571	813.571
527.7	295	300.602	300.561	300.552	300.552	300.611		527.7	698.75	684.457	684.416	684.412	684.419	684.412	684.468	14.2823		527.25	862.5	806.982	806.979	806.976	806.976	806.976	806.985		527.15	795	755.398	755.398	755.398	755.398	755.398		525.9	795	813.562	813.562	813.562	813.562	813.562	813.562
527.65	321.25	300.577	300.546	300.539	300.539	300.584		527.65	683.75	684.527	684.496	684.493	684.497	684.493	684.535	-0.78479		527.2	778.75	806.973	806.971	806.969	806.969	806.969	806.975		527.1	767.5	755.37	755.37	755.37	755.37	755.371		525.85	836.25	813.555	813.555	813.555	813.555	813.555	813.555
527.6	326.25	300.555	300.533	300.528	300.528	300.561		527.6	682.5	684.6	684.575	684.573	684.575	684.573	684.605	-2.10497		527.15	816.25	806.966	806.965	806.963	806.963	806.963	806.968		527.05	796.25	755.339	755.34	755.34	755.339	755.34		525.8	850	813.551	813.551	813.551	813.551	813.551	813.551
527.55	316.25	300.537	300.52	300.516	300.516	300.541		527.55	703.75	684.674	684.655	684.653	684.654	684.653	684.677	19.0725		527.1	856.25	806.96	806.959	806.958	806.958	806.958	806.962		527	800	755.305	755.305	755.306	755.305	755.306		525.75	820	813.546	813.546	813.546	813.546	813.546	813.546
527.5	328.75	300.521	300.509	300.506	300.506	300.524		527.5	715	684.749	684.734	684.733	684.734	684.733	684.752	30.2482		527.05	841.25	806.955	806.954	806.953	806.953	806.953	806.956		526.95	845	755.278	755.278	755.278	755.278	755.278		525.7	780	813.54	813.54	813.54	813.54	813.54	813.54
527.45	317.5	300.504	300.495	300.493	300.493	300.507		527.45	701.25	684.826	684.814	684.813	684.814	684.813	684.827	16.4225		527	808.75	806.951	806.951	806.95	806.95	806.95	806.952		526.9	770	755.252	755.252	755.252	755.252	755.252		525.65	812.5	813.535	813.535	813.535	813.535	813.535	813.535
527.4	325	300.484	300.478	300.476	300.476	300.486		527.4	722.5	684.903	684.894	684.893	684.894	684.893	684.904	37.5958		526.95	780	806.949	806.949	806.948	806.948	806.948	806.95		526.85	791.25	755.229	755.229	755.229	755.229	755.229		525.6	873.75	813.528	813.528	813.528	813.528	813.528	813.528
527.35	313.75	300.467	300.463	300.461	300.461	300.469		527.35	738.75	684.981	684.974	684.973	684.974	684.973	684.982	53.7683		526.9	813.75	806.947	806.947	806.947	806.947	806.947	806.948		526.8	736.25	755.204	755.204	755.204	755.204	755.204		525.55	866.25	813.521	813.521	813.521	813.521	813.521	813.521
527.3	316.25	300.451	300.448	300.446	300.446	300.452		527.3	700	685.059	685.054	685.053	685.054	685.053	685.06	14.9402		526.85	806.25	806.945	806.945	806.944	806.944	806.944	806.946		526.75	770	755.177	755.177	755.177	755.177	755.177		525.5	836.25	813.514	813.514	813.514	813.514	813.514	813.514
527.25	341.25	300.433	300.431	300.43	300.43	300.434		527.25	758.75	685.138	685.134	685.134	685.134	685.134	685.138	73.6116		526.8	811.25	807.079	807.079	807.079	807.079	807.079	807.08		526.7	767.5	755.148	755.148	755.148	755.148	755.148		525.45	835	813.507	813.507	813.507	813.507	813.507	813.507
527.2	295	300.416	300.415	300.414	300.414	300.417		527.2	670	685.217	685.214	685.214	685.214	685.214	685.217	-15.2174		526.75	778.75	807.214	807.214	807.214	807.214	807.214	807.214		526.65	777.5	755.129	755.129	755.129	755.129	755.129		525.4	851.25	813.498	813.498	813.498	813.498	813.498	813.498
527.15	323.75	300.397	300.396	300.395	300.395	300.398		527.15	662.5	685.296	685.294	685.294	685.294	685.294	685.297	-22.7966		526.7	840	807.348	807.348	807.348	807.348	807.348	807.349		526.6	827.5	755.112	755.112	755.112	755.112	755.112		525.35	846.25	813.49	813.49	813.49	813.49	813.49	813.49
527.1	337.5	300.378	300.378	300.377	300.377	300.379		527.1	725	685.376	685.374	685.374	685.374	685.374	685.376	39.624		526.65	782.5	807.483	807.483	807.483	807.483	807.483	807.483		526.55	816.25	755.095	755.095	755.095	755.095	755.095		525.3	815	813.483	813.483	813.483	813.483	813.483	813.483
527.05	327.5	300.361	300.361	300.36	300.36	300.362		527.05	676.25	685.455	685.454	685.454	685.454	685.454	685.456	-9.20565		526.6	843.75	807.618	807.618	807.617	807.617	807.617	807.618		526.5	743.75	755.075	755.075	755.075	755.075	755.075		525.25	815	813.478	813.478	813.478	813.478	813.478	813.478
527	345	300.345	300.345	300.345	300.345	300.346		527	697.5	685.535	685.534	685.534	685.534	685.534	685.535	11.9646		526.55	860	807.752	807.752	807.752	807.752	807.752	807.752		526.45	748.75	755.047	755.047	755.047	755.047	755.047		525.2	821.25	813.475	813.475	813.475	813.475	813.475	813.475
526.95	320	300.331	300.33	300.33	300.33	300.331		526.95	716.25	685.615	685.614	685.614	685.614	685.614	685.615	30.6348		526.5	841.25	807.887	807.887	807.887	807.887	807.887	807.887		526.4	785	755.012	755.012	755.012	755.012	755.012		525.15	812.5	813.473	813.473	813.473	813.473	813.473	813.473
526.9	296.25	300.309	300.309	300.309	300.309	300.309		526.9	692.5	685.695	685.695	685.694	685.694	685.694	685.695	6.80489		526.45	846.25	808.021	808.021	808.021	808.021	808.021	808.021		526.35	767.5	754.978	754.978	754.978	754.978	754.978		525.1	837.5	813.472	813.472	813.472	813.472	813.472	813.472
526.85	303.75	300.287	300.287	300.287	300.287	300.287		526.85	697.5	685.775	685.775	685.775	685.775	685.775	685.775	11.7249		526.4	815	808.156	808.156	808.156	808.156	808.156	808.156		526.3	861.25	754.946	754.946	754.946	754.946	754.946		525.05	770	813.74	813.74	813.74	813.74	813.74	813.74
526.8	328.75	300.265	300.265	300.265	300.265	300.265		526.8	717.5	685.855	685.855	685.855	685.855	685.855	685.855	31.6449		526.35	841.25	808.29	808.29	808.29	808.29	808.29	808.29		526.25	841.25	754.916	754.916	754.916	754.916	754.916		525	813.75	814.008	814.008	814.008	814.008	814.008	814.008
526.75	375	300.244	300.244	300.243	300.243	300.244		526.75	715	685.935	685.935	685.935	685.935	685.935	685.935	29.0649		526.3	768.75	808.425	808.425	808.425	808.425	808.425	808.425		526.2	765	754.878	754.878	754.878	754.878	754.878		524.95	807.5	814.275	814.275	814.275	814.275	814.275	814.275
526.7	332.5	300.226	300.226	300.225	300.225	300.226		526.7	713.75	686.015	686.015	686.015	686.015	686.015	686.015	27.7348		526.25	825	808.559	808.559	808.559	808.559	808.559	808.56		526.15	795	754.838	754.838	754.838	754.838	754.838		524.9	828.75	814.543	814.543	814.543	814.543	814.543	814.543
526.65	336.25	300.211	300.211	300.211	300.211	300.211		526.65	691.25	686.095	686.095	686.095	686.095	686.095	686.095	5.15477		526.2	815	808.694	808.694	808.694	808.694	808.694	808.694		526.1	811.25	754.798	754.798	754.798	754.798	754.798		524.85	846.25	814.811	814.811	814.811	814.811	814.811	814.811
526.6	318.75	300.194	300.194	300.194	300.194	300.194		526.6	688.75	686.175	686.175	686.175	686.175	686.175	686.175	2.57468		526.15	882.5	808.829	808.829	808.829	808.829	808.829	808.829		526.05	820	754.751	754.751	754.751	754.751	754.751		524.8	876.25	815.078	815.078	815.078	815.078	815.078	815.078
526.55	305	300.177	300.177	300.177	300.177	300.177		526.55	711.25	686.255	686.255	686.255	686.255	686.255	686.255	24.9946		526.1	847.5	808.963	808.963	808.963	808.963	808.963	808.963		526	766.25	754.711	754.711	754.711	754.711	754.711		524.75	890	815.346	815.346	815.346	815.346	815.346	815.346
526.5	283.75	300.16	300.16	300.16	300.16	300.16		526.5	732.5	686.336	686.335	686.335	686.335	686.335	686.336	46.1645		526.05	878.75	809.098	809.098	809.098	809.098	809.098	809.098		525.95	793.75	754.677	754.677	754.677	754.677	754.677		524.7	815	815.614	815.614	815.614	815.614	815.614	815.614
526.45	316.25	300.149	300.149	300.149	300.149	300.149		526.45	666.25	686.416	686.416	686.416	686.416	686.416	686.416	-20.1656		526	827.5	809.232	809.232	809.232	809.232	809.232	809.232		525.9	836.25	754.641	754.641	754.641	754.641	754.641		524.65	858.75	815.881	815.881	815.881	815.881	815.881	815.881
526.4	313.75	300.141	300.141	300.141	300.141	300.141		526.4	706.25	686.496	686.496	686.496	686.496	686.496	686.496	19.7542		525.95	787.5	809.367	809.367	809.367	809.367	809.367	809.367		525.85	786.25	754.604	754.604	754.604	754.604	754.604		524.6	832.5	816.149	816.149	816.149	816.149	816.149	816.149
526.35	312.5	300.133	300.133	300.133	300.133	300.133		526.35	693.75	686.576	686.576	686.576	686.576	686.576	686.576	7.17412		525.9	810	809.502	809.502	809.502	809.502	809.502	809.502		525.8	781.25	754.567	754.567	754.567	754.567	754.567		524.55	886.25	816.417	816.417	816.417	816.417	816.417	816.417
526.3	320	300.125	300.125	300.125	300.125	300.125		526.3	686.25	686.656	686.656	686.656	686.656	686.656	686.656	-0.406		525.85	840	809.636	809.636	809.636	809.636	809.636	809.636		525.75	788.75	754.535	754.535	754.535	754.535	754.535		524.5	802.5	816.684	816.684	816.684	816.684	816.684	816.684
526.25	293.75	300.112	300.112	300.112	300.112	300.112		526.25	726.25	686.736	686.736	686.736	686.736	686.736	686.736	39.5139		525.8	813.75	809.771	809.771	809.771	809.771	809.771	809.771		525.7	798.75	754.495	754.495	754.495	754.495	754.495		524.45	843.75	816.952	816.952	816.952	816.952	816.952	816.952
526.2	323.75	300.096	300.096	300.096	300.096	300.096		526.2	726.25	686.816	686.816	686.816	686.816	686.816	686.816	39.4338		525.75	800	809.905	809.905	809.905	809.905	809.905	809.905		525.65	805	754.458	754.458	754.458	754.458	754.458		524.4	866.25	817.22	817.22	817.22	817.22	817.22	817.22
526.15	335	300.083	300.083	300.083	300.083	300.083		526.15	673.75	686.896	686.896	686.896	686.896	686.896	686.896	-13.1464		525.7	786.25	810.04	810.04	810.04	810.04	810.04	810.04		525.6	781.25	754.427	754.427	754.427	754.427	754.427		524.35	913.75	817.487	817.487	817.487	817.487	817.487	817.487
526.1	360	300.07	300.07	300.07	300.07	300.07		526.1	675	686.976	686.976	686.976	686.976	686.976	686.976	-11.9765		525.65	847.5	810.174	810.174	810.174	810.174	810.174	810.174		525.55	835	754.397	754.397	754.397	754.397	754.397		524.3	867.5	817.755	817.755	817.755	817.755	817.755	817.755
526.05	316.25	300.057	300.057	300.057	300.057	300.057		526.05	656.25	687.057	687.057	687.057	687.057	687.057	687.057	-30.8066		525.6	853.75	810.309	810.309	810.309	810.309	810.309	810.309		525.5	780	754.366	754.366	754.366	754.366	754.366		524.25	837.5	818.023	818.023	818.023	818.023	818.023	818.023
526	272.5	300.04	300.04	300.04	300.04	300.04		526	683.75	687.137	687.137	687.137	687.137	687.137	687.137	-3.38675		525.55	837.5	810.444	810.444	810.444	810.444	810.444	810.444		525.45	761.25	754.339	754.339	754.339	754.339	754.339		524.2	903.75	818.29	818.29	818.29	818.29	818.29	818.29
525.95	325	300.022	300.022	300.022	300.022	300.022		525.95	707.5	687.217	687.217	687.217	687.217	687.217	687.217	20.2831		525.5	822.5	810.578	810.578	810.578	810.578	810.578	810.578		525.4	776.25	754.312	754.312	754.312	754.312	754.312		524.15	882.5	818.558	818.558	818.558	818.558	818.558	818.558
525.9	316.25	300.006	300.006	300.006	300.006	300.006		525.9	763.75	687.297	687.297	687.297	687.297	687.297	687.297	76.453		525.45	827.5	810.713	810.713	810.713	810.713	810.713	810.713		525.35	790	754.287	754.287	754.287	754.287	754.287		524.1	912.5	818.826	818.826	818.826	818.826	818.826	818.826
525.85	350	299.991	299.991	299.991	299.991	299.991		525.85	751.25	687.377	687.377	687.377	687.377	687.377	687.377	63.8729		525.4	848.75	810.847	810.847	810.847	810.847	810.847	810.847		525.3	751.25	754.266	754.266	754.266	754.266	754.266		524.05	843.75	819.093	819.093	819.093	819.093	819.093	819.093
525.8	323.75	299.981	299.981	299.981	299.981	299.981		525.8	703.75	687.457	687.457	687.457	687.457	687.457	687.457	16.2927		525.35	806.25	810.982	810.982	810.982	810.982	810.982	810.982		525.25	791.25	754.252	754.252	754.252	754.252	754.252		524	836.25	819.361	819.361	819.361	819.361	819.361	819.361
525.75	293.75	299.972	299.972	299.972	299.972	299.972		525.75	698.75	687.537	687.537	687.537	687.537	687.537	687.537	11.2126		525.3	797.5	811.117	811.117	811.117	811.117	811.117	811.117		525.2	783.75	754.243	754.243	754.243	754.243	754.243		523.95	848.75	819.629	819.629	819.629	819.629	819.629	819.629
525.7	315	299.96	299.96	299.96	299.96	299.96		525.7	687.5	687.618	687.618	687.618	687.618	687.618	687.618	-0.11752		525.25	858.75	811.251	811.251	811.251	811.251	811.251	811.251		525.15	741.25	754.23	754.23	754.23	754.23	754.23		523.9	885	819.896	819.896	819.896	819.896	819.896	819.896
525.65	313.75	299.947	299.947	299.947	299.947	299.947		525.65	711.25	687.698	687.698	687.698	687.698	687.698	687.698	23.5524		525.2	776.25	811.386	811.386	811.386	811.386	811.386	811.386		525.1	761.25	754.22	754.22	754.22	754.22	754.22		523.85	888.75	820.164	820.164	820.164	820.164	820.164	820.164
525.6	292.5	299.933	299.933	299.933	299.933	299.933		525.6	726.25	687.778	687.778	687.778	687.778	687.778	687.778	38.4722		525.15	873.75	811.52	811.52	811.52	811.52	811.52	811.52		525.05	730	754.211	754.211	754.211	754.211	754.211		523.8	875	820.432	820.432	820.432	820.432	820.432	820.432
[truncated: 38 more rows]

## Sheet: Fig.3a
Cu/AC		Cu-NOC-773		Cu-NOC-973		Cu-NOC-1173
B.E. (eV)		B.E. (eV)		B.E. (eV)		B.E. (eV)
970	2376.45	973.2	3611.95	973.4	2163.18	973.3	4610
969.95	2373.2	973.15	3614.49	973.35	2144.75	973.25	4615.56
969.9	2369.96	973.1	3614.67	973.3	2134.24	973.2	4675.56
[truncated: 958 more rows]

## Sheet: Fig. 3b
Energy (eV)	CuO	CuPc	Cu-NOC-773	Cu-NOC-973	Cu-NOC-1173	Cu2O
[truncated: 416 more rows]

[truncated: 44 more sheets: Fig. 3c, Fig. 3d, Fig.3e, Fig. 3g, Fig. 3h, Fig. 3i, Fig. 4a, Fig. 4b, Fig. 4c, Fig. 4d, Fig. 4e, Fig. 4f, Fig. 4g, Fig. 4h, Fig. 5a, Fig. 6a, Fig. 6b, Fig. 6e, Fig. 6f, Fig. 7 …]
